# Supplementary material for: 1-[2,6-Dichloro-4-(trifluoro­meth­yl)phen­yl]-3,4-dimethyl­pyrano[2,3-c]pyrazol-6(1H)-one
Source: Acta Crystallogr Sect E Struct Rep Online. 2012 Jul 7;68(Pt 8):o2350. doi: 10.1107/S1600536812029789 (PMC3414285; doi:10.1107/S1600536812029789)
Supplement: Supplementary file 1 [file e-68-o2350-sup1.cif]

##############################################################################
#                                                                            #
# This CIF contains the data in a paper accepted for publication in          #
# Acta Crystallographica Section E. It conforms to the requirements of       #
# Notes for Authors for Acta Crystallographica Section E, and has been       #
# peer reviewed under the auspices of the IUCr Commission on Journals.       #
#                                                                            #
# Full details of the Crystallographic Information File format               #
# are given in the paper "The Crystallographic Information File (CIF):       #
# a New Standard Archive File for Crystallography" by S. R. Hall, F. H.      #
# Allen and I. D. Brown [Acta Cryst. (1991), A47, 655-685].                  #
#                                                                            #
# The current version of the core CIF dictionary is obtainable from          #
# ftp://ftp.iucr.org/pub/cif_core.dic.                                       #
#                                                                            #
# Software is freely available for graphical display of the structure(s)     #
# in this CIF. For information consult the CIF software page                 #
# http://www.iucr.org/resources/cif/software.                                #
#                                                                            #
# This file may be used for bona fide research purposes within the           #
# scientific community so long as proper attribution is given to the journal # 
# article from which it was obtained.                                        #
#                                                                            #
##############################################################################
data_global
_audit_creation_method     'form.cif (version 2.0)'
_journal_data_validation_number     ?
_journal_date_recd_electronic     2012-06-28
_journal_date_accepted     2012-06-29
_journal_name_full     'Acta Crystallographica, Section E'
_journal_year     2012
_journal_volume     68
_journal_issue      8
_journal_page_first     o2350
_journal_page_last     o2350
_journal_paper_category     QO
_journal_paper_doi     10.1107/S1600536812029789
_journal_coeditor_code     IS5160
_publ_contact_author_name     'Prof. Fun, Hoong-Kun'
_publ_contact_author_address
;
      X-ray Crystallography Unit
      School of Physics
      Universiti Sains Malaysia
      11800 USM, Penang
      MALAYSIA
;
_publ_contact_author_email     'hkfun@usm.my'
_publ_contact_author_fax     '604 6579150'
_publ_contact_author_phone     '604 6533652'
_publ_section_title
;\
1-[2,6-Dichloro-4-(trifluoromethyl)phenyl]-3,4-dimethylpyrano[2,3-<i>c</i>]\
pyrazol-6(1<i>H</i>)-one
;
loop_
    _publ_author_name
    _publ_author_footnote
    _publ_author_address
    'Hoong-Kun Fun'
;
      Thomson Reuters ResearcherID: A-3561-2009.
;
;
      X-ray Crystallography Unit
      School of Physics
      Universiti Sains Malaysia
      11800 USM, Penang
      Malaysia
;
    'Wan-Sin Loh'
;
      Thomson Reuters ResearcherID: C-7581-2009.
;
;
      X-ray Crystallography Unit
      School of Physics
      Universiti Sains Malaysia
      11800 USM, Penang
      Malaysia
;
    'B. K. Sarojini' ?
;
     Department of Chemistry
     P.A. College of Engineering
     Mangalore 574 153
     India
;
    'B. J. Mohan' ?
;
     Department of Chemistry
     P.A. College of Engineering
     Mangalore 574 153
     India
;
    'B. Narayana' ?
;
     Department of Chemistry
     Mangalore University
     Mangalagangotri 574 199
     Mangalore
     India
;
data_I
_audit_creation_method     SHELXL-97
_chemical_name_systematic
;
1-[2,6-Dichloro-4-(trifluoromethyl)phenyl]-3,4-
dimethylpyrano[2,3-<i>c</i>]pyrazol-6(1<i>H</i>)-one
;
_chemical_name_common     ?
_chemical_formula_moiety     'C15 H9 Cl2 F3 N2 O2'
_chemical_formula_sum     'C15 H9 Cl2 F3 N2 O2'
_chemical_formula_iupac     'C15 H9 Cl2 F3 N2 O2'
_chemical_formula_weight     377.14
_chemical_melting_point     ?
_symmetry_cell_setting     orthorhombic
_symmetry_space_group_name_H-M     'P b c a'
_symmetry_space_group_name_Hall     '-P 2ac 2ab'
loop_
    _symmetry_equiv_pos_as_xyz
    'x, y, z'
    '-x+1/2, -y, z+1/2'
    '-x, y+1/2, -z+1/2'
    'x+1/2, -y+1/2, -z'
    '-x, -y, -z'
    'x-1/2, y, -z-1/2'
    'x, -y-1/2, z-1/2'
    '-x-1/2, y-1/2, z'
_cell_length_a     13.3348(2)
_cell_length_b     14.2045(2)
_cell_length_c     15.9132(3)
_cell_angle_alpha     90.00
_cell_angle_beta     90.00
_cell_angle_gamma     90.00
_cell_volume     3014.19(8)
_cell_formula_units_Z     8
_cell_measurement_reflns_used     9873
_cell_measurement_theta_min     2.45
_cell_measurement_theta_max     32.56
_cell_measurement_temperature     100.0(10)
_exptl_crystal_description     'block'
_exptl_crystal_colour     'orange'
_exptl_crystal_size_max     0.44
_exptl_crystal_size_mid     0.31
_exptl_crystal_size_min     0.26
_exptl_crystal_density_diffrn     1.662
_exptl_crystal_density_meas     ?
_exptl_crystal_density_method     'not measured'
_exptl_crystal_F_000     1520
_exptl_absorpt_coefficient_mu     0.476
_exptl_absorpt_correction_type     multi-scan
_exptl_absorpt_process_details     '(<i>SADABS</i>; Bruker, 2009)'
_exptl_absorpt_correction_T_min     0.8187
_exptl_absorpt_correction_T_max     0.8875
_exptl_special_details
;
The crystal was placed in the cold stream of an Oxford Cryosystems Cobra
open-flow nitrogen cryostat (Cosier & Glazer, 1986) operating at 100.0(1) K.
;
_diffrn_ambient_temperature     100.00(10)
_diffrn_radiation_type     MoK\a
_diffrn_radiation_wavelength     0.71073
_diffrn_radiation_source     'fine-focus sealed tube'
_diffrn_radiation_monochromator     graphite
_diffrn_measurement_device_type
;
Bruker SMART APEXII CCD area-detector
;
_diffrn_measurement_method     '\f and \w scans'
_diffrn_detector_area_resol_mean     ?
_diffrn_reflns_number     24894
_diffrn_reflns_av_R_equivalents     0.0302
_diffrn_reflns_av_sigmaI/netI     0.0221
_diffrn_reflns_theta_min     2.45
_diffrn_reflns_theta_max     30.00
_diffrn_reflns_theta_full     30.00
_diffrn_measured_fraction_theta_max     0.997
_diffrn_measured_fraction_theta_full     0.997
_diffrn_reflns_limit_h_min     -18
_diffrn_reflns_limit_h_max     18
_diffrn_reflns_limit_k_min     -19
_diffrn_reflns_limit_k_max     19
_diffrn_reflns_limit_l_min     -22
_diffrn_reflns_limit_l_max     20
_diffrn_standards_number     0
_diffrn_standards_interval_count     .
_diffrn_standards_interval_time     .
_diffrn_standards_decay_%     ?
_refine_special_details
;
Refinement of <i>F</i>^2^ against ALL reflections. The weighted <i>R</i>-factor
<i>wR</i> and goodness of fit <i>S</i> are based on <i>F</i>^2^, conventional
<i>R</i>-factors <i>R</i> are based on <i>F</i>, with <i>F</i> set to zero for
negative <i>F</i>^2^. The threshold expression of <i>F</i>^2^ >
\s(<i>F</i>^2^) is used only for calculating <i>R</i>-factors(gt) <i>etc</i>.
and is not relevant to the choice of reflections for refinement.
<i>R</i>-factors based on <i>F</i>^2^ are statistically about twice as large
as those based on <i>F</i>, and <i>R</i>- factors based on ALL data will be
even larger.
;
_reflns_number_total     4382
_reflns_number_gt     3706
_reflns_threshold_expression     I>2\s(I)
_refine_ls_structure_factor_coef     Fsqd
_refine_ls_matrix_type     full
_refine_ls_R_factor_all     0.0452
_refine_ls_R_factor_gt     0.0364
_refine_ls_wR_factor_gt     0.0891
_refine_ls_wR_factor_ref     0.0957
_refine_ls_goodness_of_fit_ref     1.032
_refine_ls_restrained_S_all     1.032
_refine_ls_number_reflns     4382
_refine_ls_number_parameters     219
_refine_ls_number_restraints     0
_refine_ls_hydrogen_treatment     constr
_refine_ls_weighting_scheme     calc
_refine_ls_weighting_details
         'calc w=1/[\s^2^(Fo^2^)+(0.0445P)^2^+2.1563P] where P=(Fo^2^+2Fc^2^)/3'
_atom_sites_solution_hydrogens     geom
_atom_sites_solution_primary     direct
_atom_sites_solution_secondary     difmap
_refine_ls_shift/su_max     0.001
_refine_ls_shift/su_mean     0.000
_refine_diff_density_max     0.434
_refine_diff_density_min     -0.515
_refine_ls_extinction_method     none
_refine_ls_extinction_coef     ?
loop_
    _atom_type_symbol
    _atom_type_description
    _atom_type_scat_dispersion_real
    _atom_type_scat_dispersion_imag
    _atom_type_scat_source
    'C' 'C' 0.0033 0.0016
                         'International Tables Vol C Tables 4.2.6.8 and 6.1.1.4'
    'H' 'H' 0.0000 0.0000
                         'International Tables Vol C Tables 4.2.6.8 and 6.1.1.4'
    'N' 'N' 0.0061 0.0033
                         'International Tables Vol C Tables 4.2.6.8 and 6.1.1.4'
    'O' 'O' 0.0106 0.0060
                         'International Tables Vol C Tables 4.2.6.8 and 6.1.1.4'
    'F' 'F' 0.0171 0.0103
                         'International Tables Vol C Tables 4.2.6.8 and 6.1.1.4'
    'Cl' 'Cl' 0.1484 0.1585
                         'International Tables Vol C Tables 4.2.6.8 and 6.1.1.4'
_computing_data_collection     'APEX2 (Bruker, 2009)'
_computing_cell_refinement     'SAINT (Bruker, 2009)'
_computing_data_reduction     'SAINT (Bruker, 2009)'
_computing_structure_solution     'SHELXTL (Sheldrick, 2008)'
_computing_structure_refinement     'SHELXTL (Sheldrick, 2008)'
_computing_molecular_graphics     'SHELXTL (Sheldrick, 2008)'
_computing_publication_material
;
SHELXTL (Sheldrick, 2008) and PLATON (Spek, 2009)
;
loop_
    _atom_site_type_symbol
    _atom_site_label
    _atom_site_fract_x
    _atom_site_fract_y
    _atom_site_fract_z
    _atom_site_U_iso_or_equiv
    _atom_site_adp_type
    _atom_site_calc_flag
    _atom_site_refinement_flags
    _atom_site_occupancy
    _atom_site_symmetry_multiplicity
    _atom_site_disorder_assembly
    _atom_site_disorder_group
    Cl Cl1 0.05786(3) 0.14096(3) 0.71268(2) 0.02478(10) Uani d . 1 1 . .
    Cl Cl2 0.32815(3) 0.42169(3) 0.68567(2) 0.02497(10) Uani d . 1 1 . .
    F F1 0.01024(12) 0.35846(9) 0.97088(8) 0.0559(4) Uani d . 1 1 . .
    F F2 0.14301(8) 0.44227(10) 0.97926(7) 0.0426(3) Uani d . 1 1 . .
    F F3 0.01721(9) 0.49137(8) 0.91002(6) 0.0399(3) Uani d . 1 1 . .
    O O1 0.20606(8) 0.33302(7) 0.52607(6) 0.0197(2) Uani d . 1 1 . .
    O O2 0.18623(9) 0.41836(8) 0.41029(7) 0.0260(2) Uani d . 1 1 . .
    N N1 0.29995(9) 0.15794(8) 0.66209(8) 0.0187(2) Uani d . 1 1 . .
    N N2 0.23949(9) 0.23515(8) 0.64239(7) 0.0181(2) Uani d . 1 1 . .
    C C1 0.23104(11) 0.35320(10) 0.44100(9) 0.0202(3) Uani d . 1 1 . .
    C C2 0.30521(11) 0.29344(10) 0.40143(9) 0.0209(3) Uani d . 1 1 . .
    H H2A 0.3237 0.3070 0.3451 0.025 Uiso calc R 1 1 . .
    C C3 0.35023(11) 0.21887(10) 0.43997(9) 0.0189(3) Uani d . 1 1 . .
    C C4 0.32303(10) 0.20139(10) 0.52589(9) 0.0166(3) Uani d . 1 1 . .
    C C5 0.34852(11) 0.13725(10) 0.59193(9) 0.0180(3) Uani d . 1 1 . .
    C C6 0.25427(11) 0.26101(9) 0.56213(9) 0.0174(3) Uani d . 1 1 . .
    C C7 0.19107(10) 0.28382(9) 0.70869(9) 0.0167(3) Uani d . 1 1 . .
    C C8 0.10967(10) 0.24338(9) 0.75021(9) 0.0173(2) Uani d . 1 1 . .
    C C9 0.06951(11) 0.28556(10) 0.82140(9) 0.0184(3) Uani d . 1 1 . .
    H H9A 0.0149 0.2574 0.8503 0.022 Uiso calc R 1 1 . .
    C C10 0.11052(11) 0.36948(10) 0.84946(9) 0.0176(3) Uani d . 1 1 . .
    C C11 0.18835(11) 0.41405(10) 0.80713(9) 0.0189(3) Uani d . 1 1 . .
    H H11A 0.2135 0.4730 0.8258 0.023 Uiso calc R 1 1 . .
    C C12 0.22825(10) 0.37016(10) 0.73692(9) 0.0179(3) Uani d . 1 1 . .
    C C13 0.42522(12) 0.15731(12) 0.39669(10) 0.0247(3) Uani d . 1 1 . .
    H H13A 0.4314 0.1766 0.3378 0.037 Uiso calc R 1 1 . .
    H H13B 0.4029 0.0916 0.3994 0.037 Uiso calc R 1 1 . .
    H H13C 0.4905 0.1634 0.4245 0.037 Uiso calc R 1 1 . .
    C C14 0.41785(12) 0.05479(11) 0.59007(10) 0.0227(3) Uani d . 1 1 . .
    H H14A 0.4190 0.0247 0.6455 0.034 Uiso calc R 1 1 . .
    H H14B 0.4856 0.0761 0.5755 0.034 Uiso calc R 1 1 . .
    H H14C 0.3946 0.0094 0.5480 0.034 Uiso calc R 1 1 . .
    C C15 0.07067(11) 0.41500(10) 0.92787(9) 0.0199(3) Uani d . 1 1 . .
loop_
    _atom_site_aniso_label
    _atom_site_aniso_U_11
    _atom_site_aniso_U_22
    _atom_site_aniso_U_33
    _atom_site_aniso_U_12
    _atom_site_aniso_U_13
    _atom_site_aniso_U_23
    Cl1 0.02666(18) 0.01914(17) 0.02854(19) -0.00419(13) 0.00424(15)
                                                                    -0.00636(13)
    Cl2 0.02532(18) 0.02462(18) 0.02499(19) -0.00624(13) 0.00913(14)
                                                                    -0.00204(13)
    F1 0.0876(10) 0.0374(6) 0.0427(7) -0.0230(6) 0.0449(7) -0.0153(5)
    F2 0.0261(5) 0.0781(9) 0.0235(5) 0.0124(5) -0.0059(4) -0.0203(5)
    F3 0.0531(7) 0.0427(6) 0.0240(5) 0.0310(5) -0.0038(5) -0.0093(4)
    O1 0.0229(5) 0.0196(5) 0.0166(5) 0.0040(4) 0.0025(4) 0.0000(4)
    O2 0.0315(6) 0.0244(5) 0.0221(5) 0.0033(4) 0.0003(5) 0.0033(4)
    N1 0.0205(6) 0.0167(5) 0.0190(6) 0.0034(4) 0.0012(5) -0.0010(4)
    N2 0.0219(6) 0.0168(5) 0.0156(5) 0.0033(4) 0.0039(5) -0.0012(4)
    C1 0.0234(7) 0.0205(6) 0.0169(6) -0.0023(5) 0.0004(5) 0.0000(5)
    C2 0.0216(7) 0.0246(7) 0.0166(6) -0.0021(5) 0.0025(5) -0.0023(5)
    C3 0.0173(6) 0.0214(6) 0.0180(6) -0.0031(5) 0.0024(5) -0.0052(5)
    C4 0.0160(6) 0.0171(6) 0.0168(6) -0.0003(5) 0.0019(5) -0.0028(5)
    C5 0.0174(6) 0.0169(6) 0.0196(7) -0.0006(5) 0.0001(5) -0.0037(5)
    C6 0.0193(6) 0.0162(6) 0.0167(6) 0.0000(5) 0.0014(5) -0.0017(5)
    C7 0.0182(6) 0.0171(6) 0.0147(6) 0.0033(5) 0.0013(5) -0.0016(5)
    C8 0.0181(6) 0.0158(6) 0.0179(6) 0.0003(5) -0.0001(5) -0.0013(5)
    C9 0.0181(6) 0.0190(6) 0.0182(6) 0.0014(5) 0.0029(5) 0.0007(5)
    C10 0.0195(6) 0.0180(6) 0.0152(6) 0.0050(5) 0.0022(5) -0.0014(5)
    C11 0.0218(6) 0.0167(6) 0.0182(6) 0.0010(5) 0.0018(5) -0.0027(5)
    C12 0.0183(6) 0.0181(6) 0.0174(6) 0.0001(5) 0.0038(5) 0.0001(5)
    C13 0.0230(7) 0.0294(8) 0.0216(7) 0.0033(6) 0.0062(6) -0.0045(6)
    C14 0.0231(7) 0.0208(7) 0.0241(7) 0.0059(5) 0.0004(6) -0.0032(5)
    C15 0.0229(7) 0.0212(6) 0.0157(6) 0.0027(5) 0.0025(5) -0.0020(5)
_geom_special_details
;
All e.s.d.'s (except the e.s.d. in the dihedral angle between two l.s. planes)
are estimated using the full covariance matrix. The cell e.s.d.'s are taken
into account individually in the estimation of e.s.d.'s in distances, angles
and torsion angles; correlations between e.s.d.'s in cell parameters are only
used when they are defined by crystal symmetry. An approximate (isotropic)
treatment of cell e.s.d.'s is used for estimating e.s.d.'s involving l.s.
planes.
;
loop_
    _geom_bond_atom_site_label_1
    _geom_bond_atom_site_label_2
    _geom_bond_site_symmetry_2
    _geom_bond_distance
    _geom_bond_publ_flag
    Cl1 C8 . 1.7176(14) ?
    Cl2 C12 . 1.7249(14) ?
    F1 C15 . 1.3277(18) ?
    F2 C15 . 1.3227(18) ?
    F3 C15 . 1.3288(17) ?
    O1 C6 . 1.3375(17) ?
    O1 C1 . 1.4233(17) ?
    O2 C1 . 1.2053(18) ?
    N1 C5 . 1.3238(18) ?
    N1 N2 . 1.3967(16) ?
    N2 C6 . 1.3436(18) ?
    N2 C7 . 1.4170(17) ?
    C1 C2 . 1.448(2) ?
    C2 C3 . 1.363(2) ?
    C2 H2A . 0.9500 ?
    C3 C4 . 1.436(2) ?
    C3 C13 . 1.496(2) ?
    C4 C6 . 1.3749(18) ?
    C4 C5 . 1.432(2) ?
    C5 C14 . 1.4926(19) ?
    C7 C8 . 1.3946(19) ?
    C7 C12 . 1.3971(19) ?
    C8 C9 . 1.3890(19) ?
    C9 C10 . 1.386(2) ?
    C9 H9A . 0.9500 ?
    C10 C11 . 1.390(2) ?
    C10 C15 . 1.5023(19) ?
    C11 C12 . 1.3858(19) ?
    C11 H11A . 0.9500 ?
    C13 H13A . 0.9800 ?
    C13 H13B . 0.9800 ?
    C13 H13C . 0.9800 ?
    C14 H14A . 0.9800 ?
    C14 H14B . 0.9800 ?
    C14 H14C . 0.9800 ?
loop_
    _geom_angle_atom_site_label_1
    _geom_angle_atom_site_label_2
    _geom_angle_atom_site_label_3
    _geom_angle_site_symmetry_1
    _geom_angle_site_symmetry_3
    _geom_angle
    _geom_angle_publ_flag
    C6 O1 C1 . . 116.71(11) ?
    C5 N1 N2 . . 105.51(12) ?
    C6 N2 N1 . . 110.08(11) ?
    C6 N2 C7 . . 129.89(12) ?
    N1 N2 C7 . . 118.62(11) ?
    O2 C1 O1 . . 115.10(13) ?
    O2 C1 C2 . . 127.79(14) ?
    O1 C1 C2 . . 117.11(12) ?
    C3 C2 C1 . . 124.11(13) ?
    C3 C2 H2A . . 117.9 ?
    C1 C2 H2A . . 117.9 ?
    C2 C3 C4 . . 116.84(13) ?
    C2 C3 C13 . . 122.77(14) ?
    C4 C3 C13 . . 120.39(13) ?
    C6 C4 C5 . . 104.03(12) ?
    C6 C4 C3 . . 117.46(13) ?
    C5 C4 C3 . . 138.49(13) ?
    N1 C5 C4 . . 111.20(12) ?
    N1 C5 C14 . . 119.61(13) ?
    C4 C5 C14 . . 129.18(13) ?
    O1 C6 N2 . . 123.12(12) ?
    O1 C6 C4 . . 127.72(13) ?
    N2 C6 C4 . . 109.15(12) ?
    C8 C7 C12 . . 119.05(12) ?
    C8 C7 N2 . . 120.43(12) ?
    C12 C7 N2 . . 120.40(12) ?
    C9 C8 C7 . . 120.59(13) ?
    C9 C8 Cl1 . . 119.59(11) ?
    C7 C8 Cl1 . . 119.82(11) ?
    C10 C9 C8 . . 118.81(13) ?
    C10 C9 H9A . . 120.6 ?
    C8 C9 H9A . . 120.6 ?
    C9 C10 C11 . . 122.04(13) ?
    C9 C10 C15 . . 119.89(13) ?
    C11 C10 C15 . . 118.07(13) ?
    C12 C11 C10 . . 118.21(13) ?
    C12 C11 H11A . . 120.9 ?
    C10 C11 H11A . . 120.9 ?
    C11 C12 C7 . . 121.19(13) ?
    C11 C12 Cl2 . . 119.14(11) ?
    C7 C12 Cl2 . . 119.64(11) ?
    C3 C13 H13A . . 109.5 ?
    C3 C13 H13B . . 109.5 ?
    H13A C13 H13B . . 109.5 ?
    C3 C13 H13C . . 109.5 ?
    H13A C13 H13C . . 109.5 ?
    H13B C13 H13C . . 109.5 ?
    C5 C14 H14A . . 109.5 ?
    C5 C14 H14B . . 109.5 ?
    H14A C14 H14B . . 109.5 ?
    C5 C14 H14C . . 109.5 ?
    H14A C14 H14C . . 109.5 ?
    H14B C14 H14C . . 109.5 ?
    F2 C15 F1 . . 107.52(13) ?
    F2 C15 F3 . . 106.52(13) ?
    F1 C15 F3 . . 106.16(13) ?
    F2 C15 C10 . . 112.43(12) ?
    F1 C15 C10 . . 112.49(12) ?
    F3 C15 C10 . . 111.32(12) ?
loop_
    _geom_torsion_atom_site_label_1
    _geom_torsion_atom_site_label_2
    _geom_torsion_atom_site_label_3
    _geom_torsion_atom_site_label_4
    _geom_torsion_site_symmetry_1
    _geom_torsion_site_symmetry_2
    _geom_torsion_site_symmetry_3
    _geom_torsion_site_symmetry_4
    _geom_torsion
    _geom_torsion_publ_flag
    C5 N1 N2 C6 . . . . -1.53(16) ?
    C5 N1 N2 C7 . . . . -169.29(12) ?
    C6 O1 C1 O2 . . . . 179.89(13) ?
    C6 O1 C1 C2 . . . . 0.64(18) ?
    O2 C1 C2 C3 . . . . -177.74(15) ?
    O1 C1 C2 C3 . . . . 1.4(2) ?
    C1 C2 C3 C4 . . . . -1.7(2) ?
    C1 C2 C3 C13 . . . . 178.78(14) ?
    C2 C3 C4 C6 . . . . -0.07(19) ?
    C13 C3 C4 C6 . . . . 179.51(13) ?
    C2 C3 C4 C5 . . . . -178.26(16) ?
    C13 C3 C4 C5 . . . . 1.3(3) ?
    N2 N1 C5 C4 . . . . 1.45(16) ?
    N2 N1 C5 C14 . . . . -177.79(12) ?
    C6 C4 C5 N1 . . . . -0.87(16) ?
    C3 C4 C5 N1 . . . . 177.48(16) ?
    C6 C4 C5 C14 . . . . 178.29(14) ?
    C3 C4 C5 C14 . . . . -3.4(3) ?
    C1 O1 C6 N2 . . . . 178.79(13) ?
    C1 O1 C6 C4 . . . . -2.6(2) ?
    N1 N2 C6 O1 . . . . 179.89(12) ?
    C7 N2 C6 O1 . . . . -14.2(2) ?
    N1 N2 C6 C4 . . . . 1.02(16) ?
    C7 N2 C6 C4 . . . . 166.98(14) ?
    C5 C4 C6 O1 . . . . -178.93(14) ?
    C3 C4 C6 O1 . . . . 2.3(2) ?
    C5 C4 C6 N2 . . . . -0.13(15) ?
    C3 C4 C6 N2 . . . . -178.89(12) ?
    C6 N2 C7 C8 . . . . 122.18(17) ?
    N1 N2 C7 C8 . . . . -72.87(17) ?
    C6 N2 C7 C12 . . . . -62.0(2) ?
    N1 N2 C7 C12 . . . . 102.97(16) ?
    C12 C7 C8 C9 . . . . -3.5(2) ?
    N2 C7 C8 C9 . . . . 172.37(13) ?
    C12 C7 C8 Cl1 . . . . 175.99(11) ?
    N2 C7 C8 Cl1 . . . . -8.11(19) ?
    C7 C8 C9 C10 . . . . 1.3(2) ?
    Cl1 C8 C9 C10 . . . . -178.27(11) ?
    C8 C9 C10 C11 . . . . 2.0(2) ?
    C8 C9 C10 C15 . . . . -178.05(13) ?
    C9 C10 C11 C12 . . . . -2.9(2) ?
    C15 C10 C11 C12 . . . . 177.19(13) ?
    C10 C11 C12 C7 . . . . 0.5(2) ?
    C10 C11 C12 Cl2 . . . . -177.47(11) ?
    C8 C7 C12 C11 . . . . 2.6(2) ?
    N2 C7 C12 C11 . . . . -173.26(13) ?
    C8 C7 C12 Cl2 . . . . -179.39(11) ?
    N2 C7 C12 Cl2 . . . . 4.71(19) ?
    C9 C10 C15 F2 . . . . 133.24(15) ?
    C11 C10 C15 F2 . . . . -46.84(18) ?
    C9 C10 C15 F1 . . . . 11.7(2) ?
    C11 C10 C15 F1 . . . . -168.40(14) ?
    C9 C10 C15 F3 . . . . -107.33(16) ?
    C11 C10 C15 F3 . . . . 72.59(17) ?
loop_
    _geom_hbond_atom_site_label_D
    _geom_hbond_atom_site_label_H
    _geom_hbond_atom_site_label_A
    _geom_hbond_site_symmetry_A
    _geom_hbond_distance_DH
    _geom_hbond_distance_HA
    _geom_hbond_distance_DA
    _geom_hbond_angle_DHA
    _geom_hbond_publ_flag
    C11 H11A O2 2_565 0.95 2.44 3.3405(18) 157 yes
_iucr_refine_instructions_details
;
TITL bks51_0m in Pbca (100K)
CELL 0.71073  13.3348  14.2045  15.9132  90.000  90.000  90.000
ZERR    8.00   0.0002   0.0002   0.0003   0.000   0.000   0.000
LATT  1
SYMM 0.5-X, -Y, 0.5+Z
SYMM -X, 0.5+Y, 0.5-Z
SYMM 0.5+X, 0.5-Y, -Z
SFAC C H N O F CL
UNIT 120 72 16 16 24 16
TEMP -173.000
SIZE 0.257 0.305 0.438
L.S. 10
BOND $H
FMAP 2 1 60
PLAN 20
OMIT -4 60
ACTA
CONF
WGHT    0.044500    2.156300
FVAR       0.38368
CL1   6    0.057857    0.140963    0.712676    11.00000    0.02666    0.01914 =
         0.02854   -0.00636    0.00424   -0.00419
CL2   6    0.328151    0.421689    0.685669    11.00000    0.02532    0.02461 =
         0.02499   -0.00204    0.00913   -0.00624
F1    5    0.010239    0.358465    0.970879    11.00000    0.08763    0.03740 =
         0.04266   -0.01529    0.04485   -0.02296
F2    5    0.143014    0.442270    0.979260    11.00000    0.02611    0.07807 =
         0.02351   -0.02026   -0.00587    0.01243
F3    5    0.017207    0.491373    0.910016    11.00000    0.05309    0.04270 =
         0.02404   -0.00930   -0.00379    0.03103
O1    4    0.206056    0.333025    0.526075    11.00000    0.02285    0.01960 =
         0.01660    0.00005    0.00253    0.00396
O2    4    0.186228    0.418363    0.410294    11.00000    0.03150    0.02445 =
         0.02209    0.00331    0.00030    0.00332
N1    3    0.299948    0.157943    0.662095    11.00000    0.02048    0.01668 =
         0.01902   -0.00099    0.00117    0.00343
N2    3    0.239490    0.235147    0.642394    11.00000    0.02189    0.01678 =
         0.01560   -0.00119    0.00395    0.00332
C1    1    0.231044    0.353200    0.441001    11.00000    0.02339    0.02048 =
         0.01688   -0.00003    0.00042   -0.00234
C2    1    0.305212    0.293439    0.401428    11.00000    0.02157    0.02459 =
         0.01656   -0.00228    0.00251   -0.00213
AFIX  43
H2A   2    0.323675    0.307035    0.345061    11.00000   -1.20000
AFIX   0
C3    1    0.350228    0.218875    0.439970    11.00000    0.01727    0.02143 =
         0.01797   -0.00517    0.00236   -0.00314
C4    1    0.323033    0.201389    0.525891    11.00000    0.01598    0.01709 =
         0.01677   -0.00276    0.00189   -0.00031
C5    1    0.348520    0.137249    0.591934    11.00000    0.01740    0.01685 =
         0.01964   -0.00373    0.00009   -0.00056
C6    1    0.254267    0.261007    0.562126    11.00000    0.01934    0.01624 =
         0.01667   -0.00171    0.00135    0.00005
C7    1    0.191075    0.283816    0.708692    11.00000    0.01817    0.01714 =
         0.01472   -0.00163    0.00131    0.00328
C8    1    0.109666    0.243377    0.750206    11.00000    0.01810    0.01583 =
         0.01785   -0.00131   -0.00013    0.00029
C9    1    0.069506    0.285556    0.821400    11.00000    0.01809    0.01896 =
         0.01816    0.00067    0.00293    0.00139
AFIX  43
H9A   2    0.014900    0.257368    0.850331    11.00000   -1.20000
AFIX   0
C10   1    0.110519    0.369483    0.849463    11.00000    0.01951    0.01803 =
         0.01519   -0.00140    0.00221    0.00495
C11   1    0.188349    0.414048    0.807134    11.00000    0.02180    0.01672 =
         0.01821   -0.00267    0.00181    0.00104
AFIX  43
H11A  2    0.213514    0.473006    0.825832    11.00000   -1.20000
AFIX   0
C12   1    0.228255    0.370159    0.736916    11.00000    0.01827    0.01813 =
         0.01740    0.00006    0.00381    0.00007
C13   1    0.425225    0.157308    0.396686    11.00000    0.02300    0.02939 =
         0.02161   -0.00453    0.00618    0.00329
AFIX 137
H13A  2    0.431392    0.176559    0.337774    11.00000   -1.50000
H13B  2    0.402943    0.091634    0.399407    11.00000   -1.50000
H13C  2    0.490453    0.163413    0.424529    11.00000   -1.50000
AFIX   0
C14   1    0.417854    0.054786    0.590065    11.00000    0.02313    0.02077 =
         0.02413   -0.00315    0.00038    0.00594
AFIX 137
H14A  2    0.418951    0.024719    0.645485    11.00000   -1.50000
H14B  2    0.485570    0.076073    0.575515    11.00000   -1.50000
H14C  2    0.394566    0.009423    0.547968    11.00000   -1.50000
AFIX   0
C15   1    0.070669    0.415003    0.927865    11.00000    0.02288    0.02117 =
         0.01573   -0.00200    0.00253    0.00273
HKLF 4
REM  bks51_0m in Pbca (100K)
REM R1 =  0.0364 for   3706 Fo > 4sig(Fo)  and  0.0452 for all   4382 data
REM    219 parameters refined using      0 restraints
END
WGHT      0.0444      2.1614
REM Highest difference peak  0.434,  deepest hole -0.515,  1-sigma level  0.063
Q1    1   0.2786  0.2242  0.5403  11.00000  0.05    0.43
Q2    1   0.0904  0.3959  0.8840  11.00000  0.05    0.43
Q3    1   0.0757  0.5088  0.9203  11.00000  0.05    0.43
Q4    1   0.0718  0.3574  0.9919  11.00000  0.05    0.42
Q5    1   0.2211  0.3184  0.7343  11.00000  0.05    0.39
Q6    1  -0.0044  0.4412  0.9274  11.00000  0.05    0.39
Q7    1   0.3494  0.1711  0.5564  11.00000  0.05    0.38
Q8    1   0.3347  0.2642  0.4246  11.00000  0.05    0.38
Q9    1   0.3345  0.2093  0.4818  11.00000  0.05    0.36
Q10   1   0.2740  0.3276  0.4218  11.00000  0.05    0.36
Q11   1   0.1033  0.3217  0.8400  11.00000  0.05    0.35
Q12   1   0.3850  0.0953  0.5867  11.00000  0.05    0.35
Q13   1   0.2008  0.3329  0.7151  11.00000  0.05    0.35
Q14   1   0.0801  0.2024  0.7195  11.00000  0.05    0.35
Q15   1   0.1004  0.2596  0.7931  11.00000  0.05    0.35
Q16   1   0.0805  0.3402  0.8216  11.00000  0.05    0.34
Q17   1   0.2512  0.2610  0.6045  11.00000  0.05    0.34
Q18   1   0.2138  0.3859  0.7798  11.00000  0.05    0.34
Q19   1   0.1395  0.2674  0.7241  11.00000  0.05    0.33
Q20   1   0.1989  0.3975  0.7645  11.00000  0.05    0.33
;
