# Supplementary material for: 1-[2,6-Dichloro-4-(trifluoro­meth­yl)phen­yl]-3,4-dimethyl­pyrano[2,3-c]pyrazol-6(1H)-one
Source: Acta Crystallogr Sect E Struct Rep Online. 2012 Jul 7;68(Pt 8):o2350. doi: 10.1107/S1600536812029789 (PMC3414285; doi:10.1107/S1600536812029789)
Supplement: Supplementary file 2 [file e-68-o2350-Isup2.hkl]

# 
# h,k,l, Fc-squared, Fo-squared, sigma(Fo-squared) and status flag 
# 
data_I
_shelx_title ' bks51_0m in Pbca (100K)' 
_shelx_refln_list_code          4 
_shelx_F_calc_maximum      258.07 
_exptl_crystal_F_000      1520.00 
_reflns_d_resolution_high  0.7108 
 
loop_ 
 _symmetry_equiv_pos_as_xyz 
 'x, y, z' 
 '-x+1/2, -y, z+1/2' 
 '-x, y+1/2, -z+1/2' 
 'x+1/2, -y+1/2, -z' 
 '-x, -y, -z' 
 'x-1/2, y, -z-1/2' 
 'x, -y-1/2, z-1/2' 
 '-x-1/2, y-1/2, z' 
 
_cell_length_a    13.3348 
_cell_length_b    14.2045 
_cell_length_c    15.9132 
_cell_angle_alpha  90.000 
_cell_angle_beta   90.000 
_cell_angle_gamma  90.000 
 
_shelx_F_squared_multiplier     1.000 
 
loop_ 
 _refln_index_h 
 _refln_index_k 
 _refln_index_l 
 _refln_F_squared_calc 
 _refln_F_squared_meas 
 _refln_F_squared_sigma 
 _refln_observed_status 
   2   0   0    32456.94    37061.47    580.43 o 
   4   0   0     1379.32     1069.89     20.73 o 
   6   0   0     5317.67     4847.48     92.41 o 
   8   0   0    20241.22    20117.70    223.49 o 
  10   0   0      161.83       76.47     19.36 o 
  12   0   0     2850.57     3055.82    101.92 o 
  14   0   0        0.09       16.71     17.76 o 
  16   0   0     2571.87     2692.44    107.28 o 
  18   0   0       56.61      159.70     33.74 o 
   2   1   0     4712.68     5073.45     56.81 o 
   4   1   0    20506.74    23172.93    252.64 o 
   6   1   0     8680.33     8569.84     89.68 o 
   8   1   0     6569.88     7485.33     66.46 o 
  10   1   0     3468.69     3495.28     74.82 o 
  12   1   0      958.96     1002.48     37.63 o 
  14   1   0     1533.58     1511.26     50.30 o 
  16   1   0      352.48      413.02     65.61 o 
  18   1   0      365.04      345.04     32.18 o 
   0   2   0    25977.52    26741.60    337.17 o 
   2   2   0    24344.65    25189.16    258.77 o 
   4   2   0     5007.15     5201.52     82.98 o 
   6   2   0    11895.52    11802.49    110.06 o 
   8   2   0        0.04        0.96      3.09 o 
  10   2   0       43.66       14.74     17.66 o 
  12   2   0      406.40      413.12     35.12 o 
  14   2   0       16.82       10.24     12.03 o 
  16   2   0      506.37      465.25     33.43 o 
  18   2   0       33.21       22.41     15.74 o 
   2   3   0     1477.98     1503.57     26.86 o 
   4   3   0      206.21      320.44      9.66 o 
   6   3   0     1399.71     1468.60     22.31 o 
   8   3   0       19.91       16.47      4.14 o 
  10   3   0     1226.31     1132.29     19.53 o 
  12   3   0     1200.42     1172.88     41.00 o 
  14   3   0     1547.31     1045.17     59.03 o 
  16   3   0      449.83      463.60     43.04 o 
  18   3   0        0.04        8.11     13.13 o 
   0   4   0    32941.73    34038.88    589.60 o 
   2   4   0      882.02      858.34     13.21 o 
   4   4   0       71.42       84.55      3.90 o 
   6   4   0       19.61       19.41      4.24 o 
   8   4   0    10413.04    10411.90    141.60 o 
  10   4   0      189.06      137.86      8.12 o 
  12   4   0      367.41      360.87     24.08 o 
  14   4   0      907.11      839.00     37.58 o 
  16   4   0       19.06        5.73     28.68 o 
  18   4   0     1261.17     1419.61    139.02 o 
   2   5   0      386.67      396.31      8.06 o 
   4   5   0     3868.71     4402.84     44.19 o 
   6   5   0     7815.56     7962.59    108.70 o 
   8   5   0        0.52        0.73      3.21 o 
  10   5   0      114.15      139.52      9.47 o 
  12   5   0      612.74      704.78     22.05 o 
  14   5   0       23.51        2.99     16.41 o 
  16   5   0     2021.48     2102.18     65.39 o 
  18   5   0       62.40       84.26     14.47 o 
   0   6   0     1704.85     1797.62     28.88 o 
   2   6   0    20622.27    20723.21    187.07 o 
   4   6   0    12825.92    12610.82    108.99 o 
   6   6   0     1610.06     1624.73     25.33 o 
   8   6   0       15.92        2.08      3.80 o 
  10   6   0      403.03      391.29     15.63 o 
  12   6   0     4823.82     4613.86     65.96 o 
  14   6   0     3128.93     3290.81     81.92 o 
  16   6   0      284.64      222.31     20.04 o 
   2   7   0     3086.89     3665.62     39.81 o 
   4   7   0     1590.58     1512.25     20.10 o 
   6   7   0      355.33      313.63     10.05 o 
   8   7   0     3004.11     2986.17     45.78 o 
  10   7   0      379.93      385.77     18.46 o 
  12   7   0      365.84      362.50     16.57 o 
  14   7   0      251.97      242.39     19.54 o 
  16   7   0       66.27       76.38     16.85 o 
   0   8   0     1624.47     1901.04     31.23 o 
   2   8   0     8645.04     8051.79     79.08 o 
   4   8   0     8203.21     7695.03     76.71 o 
   6   8   0     9199.80     9437.75    101.42 o 
   8   8   0     9515.33     9399.14    102.67 o 
  10   8   0     1508.53     1325.29     29.27 o 
  12   8   0      388.50      325.78     17.30 o 
  14   8   0       12.53       21.86      8.13 o 
  16   8   0        2.42       28.56     14.68 o 
   2   9   0     5600.31     5606.79     59.09 o 
   4   9   0      220.78      295.25     12.23 o 
   6   9   0     1387.85     1318.03     23.83 o 
   8   9   0      554.29      630.98     17.23 o 
  10   9   0        3.75        6.15      5.86 o 
  12   9   0      112.91      147.08     12.96 o 
  14   9   0      156.73      151.30     13.07 o 
  16   9   0     3952.68     4095.77     82.01 o 
   0  10   0     9770.43     9665.53    117.09 o 
   2  10   0      425.62      377.20     11.04 o 
   4  10   0      705.32      822.35     20.48 o 
   6  10   0     7823.88     7219.79     82.53 o 
   8  10   0      832.28      755.83     19.30 o 
  10  10   0     1107.50     1136.33     24.30 o 
  12  10   0      141.75      126.61     14.15 o 
  14  10   0      418.05      458.60     19.31 o 
  16  10   0        0.93       23.42     10.43 o 
   2  11   0       55.87       47.35      8.28 o 
   4  11   0        4.63       -2.44      7.91 o 
   6  11   0       19.74       16.18      6.96 o 
   8  11   0        3.65       -2.13      5.72 o 
  10  11   0     1275.09     1261.98     30.31 o 
  12  11   0       42.60       29.21      9.47 o 
  14  11   0      328.54      316.45     18.76 o 
   0  12   0     2364.54     2442.70     49.01 o 
   2  12   0     1875.68     1861.02     31.50 o 
   4  12   0      312.75      289.24     14.39 o 
   6  12   0      907.30      886.86     23.65 o 
   8  12   0      383.40      413.45     17.47 o 
  10  12   0      251.03      236.37     13.68 o 
  12  12   0      175.75      124.80     19.04 o 
  14  12   0      963.54      904.11     32.11 o 
   2  13   0       26.84       28.20      7.57 o 
   4  13   0     3329.20     3409.71     53.88 o 
   6  13   0      565.89      544.57     19.38 o 
   8  13   0       17.53        1.20      7.25 o 
  10  13   0       10.71        2.23     10.86 o 
  12  13   0     1410.76     1435.52     41.12 o 
  14  13   0      134.04      130.48     16.56 o 
   0  14   0    22913.60    22362.50    364.82 o 
   2  14   0      157.47      192.16     13.63 o 
   4  14   0        8.70        0.30      6.77 o 
   6  14   0     1112.45     1232.61     29.97 o 
   8  14   0     5448.65     5590.74     95.78 o 
  10  14   0      600.56      646.25     27.07 o 
  12  14   0      153.87      190.02     22.59 o 
   2  15   0       11.65       14.51      7.89 o 
   4  15   0     3263.91     3382.52     67.44 o 
   6  15   0     2659.51     2725.16     59.30 o 
   8  15   0      415.82      412.47     23.60 o 
  10  15   0       23.33       24.90     11.21 o 
  12  15   0      106.25       71.36     13.63 o 
   0  16   0      573.91      560.57     50.66 o 
   2  16   0      190.86      175.72     17.59 o 
   4  16   0       29.42        7.54     10.99 o 
   6  16   0      284.29      258.29     31.93 o 
   8  16   0     1913.06     2031.36     74.51 o 
  10  16   0        4.93       10.26     12.07 o 
   2  17   0      107.45       90.96     29.00 o 
   4  17   0     2132.01     2276.20     73.59 o 
   6  17   0        2.05       23.78     11.89 o 
   8  17   0      668.60      717.31     33.35 o 
   2  18   0        6.63       31.86     25.15 o 
   4  18   0       34.58       35.68     20.22 o 
   6  18   0       81.23       76.42     23.33 o 
   8  18   0      337.37      346.06     33.43 o 
   2  19   0      221.39      236.34     41.56 o 
   4  19   0     1102.35     1267.70     58.60 o 
   1   1   1    11252.53    11339.12    223.07 o 
   2   1   1      331.41      261.06      8.92 o 
   3   1   1     7380.39     7999.61     63.45 o 
   4   1   1       11.11       40.37      5.79 o 
   5   1   1      191.71      138.30      4.56 o 
   6   1   1      259.13      228.54      6.00 o 
   7   1   1     8617.06     8641.59     61.99 o 
   8   1   1     3331.51     3576.30     34.68 o 
   9   1   1      220.61      177.27      6.30 o 
  10   1   1     4173.35     4080.79     40.48 o 
  11   1   1       63.13       28.40      5.68 o 
  12   1   1      337.50      303.98     19.76 o 
  13   1   1        4.91       11.67      7.34 o 
  14   1   1       10.56       26.42      9.66 o 
  15   1   1        3.70       15.47      9.06 o 
  16   1   1     1283.10     1334.68     55.68 o 
  17   1   1      200.86      271.10     20.21 o 
  18   1   1      112.97       95.72     14.16 o 
   0   2   1     3458.03     3333.45     51.66 o 
   1   2   1      538.62      606.19      7.53 o 
   2   2   1     6862.31     6849.65     53.87 o 
   3   2   1    54862.38    58139.29    642.94 o 
   4   2   1     1612.04     1604.98     18.98 o 
   5   2   1       80.86       86.86      4.15 o 
   6   2   1     3818.14     3659.48     30.25 o 
   7   2   1      195.08      216.99      5.30 o 
   8   2   1     1253.77     1308.75     22.66 o 
   9   2   1      906.00      764.08     12.28 o 
  10   2   1     1389.18     1382.69     19.16 o 
  11   2   1     1298.90     1314.03     18.85 o 
  12   2   1     2169.91     2177.46     33.23 o 
  13   2   1      346.53      371.41     18.61 o 
  14   2   1      814.36      687.85     33.37 o 
  15   2   1      353.94      321.57     23.14 o 
  16   2   1      221.52      209.49     20.32 o 
  17   2   1      146.00      152.36     18.63 o 
  18   2   1       14.25       11.98      9.60 o 
   1   3   1     1709.42     1696.14     15.34 o 
   2   3   1        0.62       11.98      1.79 o 
   3   3   1    17853.30    18518.47    142.06 o 
   4   3   1    34258.61    37064.72    248.96 o 
   5   3   1     7501.70     8017.26     59.78 o 
   6   3   1      411.41      286.86      6.11 o 
   7   3   1       26.11       59.89      4.33 o 
   8   3   1     1157.64     1193.43     14.51 o 
   9   3   1        0.05        4.68      3.19 o 
  10   3   1      104.52      103.11      6.49 o 
  11   3   1      141.03      181.04      8.95 o 
  12   3   1     2145.81     2111.78     36.80 o 
  13   3   1      325.32      287.78     17.24 o 
  14   3   1       15.11        0.83      8.03 o 
  15   3   1        0.21       -7.39      8.38 o 
  16   3   1       73.63       75.63     12.69 o 
  17   3   1      270.00      280.70     26.21 o 
  18   3   1       29.29       27.42     11.41 o 
   0   4   1    15464.84    15626.41    151.22 o 
   1   4   1       93.83       63.60      3.15 o 
   2   4   1     6063.16     6222.68     47.42 o 
   3   4   1       61.26       89.51      3.92 o 
   4   4   1       18.74       18.55      2.28 o 
   5   4   1      898.36      954.36      9.82 o 
   6   4   1     5343.21     5773.76     51.89 o 
   7   4   1     3971.65     4240.00     34.69 o 
   8   4   1     1767.75     1798.79     18.05 o 
   9   4   1       27.88       39.57      3.85 o 
  10   4   1      355.15      372.16      8.24 o 
  11   4   1      507.63      526.08     13.55 o 
  12   4   1      149.51      140.01     10.08 o 
  13   4   1     1056.60      996.15     21.48 o 
  14   4   1      783.90      742.93     28.54 o 
  15   4   1      485.65      520.37     25.04 o 
  16   4   1       90.07       95.95     14.88 o 
  17   4   1      146.68      124.63     15.00 o 
  18   4   1      458.34      474.45     21.91 o 
   1   5   1      959.30     1024.47     10.69 o 
   2   5   1     7060.12     7285.42     48.15 o 
   3   5   1     5589.58     5864.90     39.01 o 
   4   5   1     2344.03     2320.44     18.51 o 
   5   5   1      390.69      366.03      6.00 o 
   6   5   1     4623.80     4441.98     34.40 o 
   7   5   1       12.23       26.15      3.30 o 
   8   5   1     1826.92     1743.54     19.50 o 
   9   5   1      843.33      869.40     11.84 o 
  10   5   1     3415.69     3268.62     33.78 o 
  11   5   1       68.26       70.65      5.52 o 
  12   5   1      489.26      444.11     16.88 o 
  13   5   1       10.38       13.24      5.78 o 
  14   5   1       76.48       74.25      9.72 o 
  15   5   1        0.25        5.56      6.79 o 
  16   5   1       12.40       11.34      9.11 o 
  17   5   1       51.72       26.97      8.10 o 
  18   5   1      109.65      107.82     14.37 o 
   0   6   1     4858.47     4832.72     51.29 o 
   1   6   1      531.86      480.24      6.78 o 
   2   6   1     2541.48     2542.09     18.40 o 
   3   6   1        2.92       -3.51      1.76 o 
   4   6   1       15.94       12.57      2.39 o 
   5   6   1      463.53      512.92      8.23 o 
   6   6   1      348.07      355.10      6.96 o 
   7   6   1      351.00      329.26      6.90 o 
   8   6   1     5431.44     5422.71     40.38 o 
   9   6   1      432.12      490.80     10.56 o 
  10   6   1     1978.70     1967.66     31.61 o 
  11   6   1      684.44      657.16     15.86 o 
  12   6   1        3.00        4.12      4.66 o 
  13   6   1       18.90       16.51      6.46 o 
  14   6   1      474.21      443.28     14.56 o 
  15   6   1      469.23      557.68     20.10 o 
  16   6   1      614.46      590.47     21.12 o 
  17   6   1        4.97       -6.03      6.12 o 
   1   7   1     1628.00     1719.45     15.14 o 
   2   7   1       30.17       34.80      2.57 o 
   3   7   1    11243.89    10814.20     69.21 o 
   4   7   1    21440.67    21301.34    131.41 o 
   5   7   1      162.42      102.58      4.80 o 
   6   7   1     3039.74     2908.87     25.88 o 
   7   7   1     2084.46     2013.92     21.63 o 
   8   7   1      662.17      655.57     11.10 o 
   9   7   1       15.08       12.42      3.80 o 
  10   7   1     1264.59     1192.52     18.94 o 
  11   7   1      486.26      511.55     13.57 o 
  12   7   1     1806.52     1743.80     25.83 o 
  13   7   1      520.15      464.07     15.40 o 
  14   7   1     3232.07     3356.79     45.61 o 
  15   7   1       24.11       22.55      7.41 o 
  16   7   1      723.70      700.77     20.99 o 
  17   7   1        8.25       22.59      7.34 o 
   0   8   1    14395.48    15391.00    132.10 o 
   1   8   1      201.44      163.04      4.53 o 
   2   8   1       18.11       19.74      2.43 o 
   3   8   1      769.30      778.33      9.85 o 
   4   8   1      709.92      751.67     11.31 o 
   5   8   1      195.72      182.91      6.36 o 
   6   8   1      391.55      420.11      8.89 o 
   7   8   1     1392.14     1499.61     17.35 o 
   8   8   1     8210.12     8032.72     63.97 o 
   9   8   1       94.15       82.97      5.66 o 
  10   8   1     1242.83     1210.48     19.43 o 
  11   8   1       15.62        0.55      4.91 o 
  12   8   1       56.28       60.71      6.68 o 
  13   8   1      323.27      336.13     12.02 o 
  14   8   1        1.88        9.80      6.16 o 
  15   8   1       94.51       99.75      9.26 o 
  16   8   1      321.99      303.18     27.74 o 
  17   8   1       31.74       49.57      8.39 o 
   1   9   1     1053.16     1099.97     10.95 o 
   2   9   1      808.88      821.11     10.46 o 
   3   9   1      656.24      619.28     10.22 o 
   4   9   1       51.73       66.73      4.91 o 
   5   9   1      717.70      634.61     11.21 o 
   6   9   1      983.01      914.63     13.35 o 
   7   9   1     4693.75     4643.71     39.10 o 
   8   9   1      182.04      183.81      7.31 o 
   9   9   1     1205.50     1178.63     16.85 o 
  10   9   1      382.65      335.81     11.10 o 
  11   9   1      123.89      118.91      8.14 o 
  12   9   1       82.37       69.75      6.67 o 
  13   9   1        0.23        2.36      5.47 o 
  14   9   1       71.57       73.17      8.21 o 
  15   9   1      105.62      104.35      9.39 o 
  16   9   1       55.36       58.66      9.95 o 
   0  10   1     2249.75     2047.08     24.31 o 
   1  10   1     2477.04     2550.38     19.36 o 
   2  10   1        4.39       -1.09      3.00 o 
   3  10   1       88.48      101.24      5.39 o 
   4  10   1      643.00      609.54     11.90 o 
   5  10   1     1215.72     1072.06     16.23 o 
   6  10   1      254.86      252.08      8.63 o 
   7  10   1      937.67      970.07     14.49 o 
   8  10   1     2167.28     2206.78     24.77 o 
   9  10   1        0.13        0.30      3.56 o 
  10  10   1     1159.21     1099.35     16.87 o 
  11  10   1        0.35       -0.77      6.00 o 
  12  10   1      523.91      494.87     14.13 o 
  13  10   1       64.34       61.96      7.57 o 
  14  10   1      190.47      207.44     10.54 o 
  15  10   1        2.39        4.20      7.18 o 
  16  10   1       40.26       37.60      9.01 o 
   1  11   1        9.89       15.24      3.28 o 
   2  11   1       68.19       69.52      5.72 o 
   3  11   1      246.03      227.05      7.86 o 
   4  11   1     5548.08     5253.70     47.84 o 
   5  11   1      156.24      140.27      8.44 o 
   6  11   1     1257.45     1191.07     19.02 o 
   7  11   1       80.49       63.59      6.09 o 
   8  11   1        2.96        7.66      4.25 o 
   9  11   1      321.85      307.55     10.04 o 
  10  11   1       94.89      109.73      7.06 o 
  11  11   1        0.28       -1.38      4.42 o 
  12  11   1      602.90      577.32     16.60 o 
  13  11   1      424.89      379.79     14.81 o 
  14  11   1      763.95      777.35     19.05 o 
  15  11   1       83.16       66.16      9.49 o 
   0  12   1     1633.47     1635.79     27.12 o 
   1  12   1      129.40      120.07      6.51 o 
   2  12   1     1077.85     1006.07     15.81 o 
   3  12   1     2126.26     2024.39     25.96 o 
   4  12   1      295.02      273.57      9.90 o 
   5  12   1        1.09       -5.59      4.11 o 
   6  12   1     1232.84     1152.38     19.28 o 
   7  12   1       22.87       36.45      5.82 o 
   8  12   1      128.49      123.84      7.70 o 
   9  12   1       26.50       12.31      4.84 o 
  10  12   1      605.22      609.12     14.17 o 
  11  12   1      111.97      131.05      9.05 o 
  12  12   1      252.71      259.45     18.23 o 
  13  12   1      355.59      371.41     17.01 o 
  14  12   1      217.00      216.22     13.46 o 
   1  13   1      387.03      413.21     10.79 o 
   2  13   1     2428.97     2314.60     27.74 o 
   3  13   1      463.73      512.88     13.03 o 
   4  13   1       99.61      103.05      7.46 o 
   5  13   1        0.31       -3.38      4.47 o 
   6  13   1       55.37       66.06      6.80 o 
   7  13   1      105.49       95.21      8.58 o 
   8  13   1      192.89      192.15     10.82 o 
   9  13   1      371.93      397.20     13.74 o 
  10  13   1      392.26      423.82     14.58 o 
  11  13   1       51.78       48.98      6.69 o 
  12  13   1      183.25      179.18     14.68 o 
  13  13   1        2.26        9.42      7.88 o 
  14  13   1      164.78      157.95     12.54 o 
   0  14   1      465.83      502.28     17.69 o 
   1  14   1      750.40      816.83     15.34 o 
   2  14   1      223.03      239.03     10.56 o 
   3  14   1       77.20       65.49      9.03 o 
   4  14   1      256.21      270.58     12.45 o 
   5  14   1      525.77      521.37     15.28 o 
   6  14   1      684.39      626.91     16.92 o 
   7  14   1        1.32        7.93      6.16 o 
   8  14   1     1329.78     1397.12     25.47 o 
   9  14   1        0.12       -2.79      5.84 o 
  10  14   1      116.61      109.42     10.32 o 
  11  14   1       36.11       33.21      8.07 o 
  12  14   1      758.96      736.02     20.80 o 
  13  14   1      119.41      154.41     15.06 o 
   1  15   1      497.28      533.05     15.61 o 
   2  15   1       40.85       47.00      7.30 o 
   3  15   1       33.27       32.92      6.79 o 
   4  15   1       34.66       25.02      7.04 o 
   5  15   1      104.33      104.02      9.96 o 
   6  15   1      784.93      821.36     19.91 o 
   7  15   1       63.72       64.69     11.06 o 
   8  15   1      302.81      291.05     15.24 o 
   9  15   1       45.51       50.01      8.88 o 
  10  15   1     1077.68     1066.85     24.84 o 
  11  15   1       38.71       39.05      8.42 o 
  12  15   1        4.98       -5.59      6.58 o 
   0  16   1      176.10      123.31     25.68 o 
   1  16   1        0.72       -4.24     10.59 o 
   2  16   1     1068.82     1075.92     27.02 o 
   3  16   1      302.17      290.73     15.56 o 
   4  16   1      134.08      137.38     11.92 o 
   5  16   1      119.28      107.35     11.18 o 
   6  16   1      588.11      670.83     23.01 o 
   7  16   1        2.28       -0.13      7.54 o 
   8  16   1      261.73      276.65     15.75 o 
   9  16   1       50.99       57.95      9.73 o 
  10  16   1      701.60      710.99     21.05 o 
  11  16   1        1.32       -1.08      7.10 o 
   1  17   1      169.86      168.37     17.95 o 
   2  17   1      132.48      161.22     15.88 o 
   3  17   1      228.16      209.50     16.54 o 
   4  17   1      559.95      578.95     23.38 o 
   5  17   1       56.85       71.67     12.21 o 
   6  17   1       89.00       90.89     13.42 o 
   7  17   1      144.07      151.84     15.02 o 
   8  17   1      442.62      444.88     21.01 o 
   9  17   1      100.10       95.14     12.91 o 
   0  18   1      305.04      371.05     49.56 o 
   1  18   1       83.50       52.10     21.01 o 
   2  18   1      109.81      138.22     23.45 o 
   3  18   1       46.95       65.88     16.84 o 
   4  18   1       78.42       78.43     16.23 o 
   5  18   1        0.22       -9.83      9.90 o 
   6  18   1      176.95      127.09     15.09 o 
   7  18   1      198.27      200.29     21.26 o 
   8  18   1       30.39       15.52     14.78 o 
   1  19   1      292.94      271.93     44.56 o 
   2  19   1      922.40      938.37    100.18 o 
   3  19   1       98.28      118.10     35.35 o 
   4  19   1      110.86       95.01     17.51 o 
   5  19   1        0.78       -8.27     13.22 o 
   0   0   2     1156.83     1072.88     25.31 o 
   1   0   2     3632.84     4039.95     50.64 o 
   2   0   2        8.11        0.46      2.60 o 
   3   0   2    15574.66    17594.38    218.52 o 
   4   0   2     2188.44     2372.49     31.86 o 
   5   0   2        3.38       12.80      4.14 o 
   6   0   2     6863.40     7363.99     78.78 o 
   7   0   2       49.94       83.88      6.48 o 
   8   0   2    12688.94    13279.11    137.84 o 
   9   0   2       71.66      111.56     10.99 o 
  10   0   2      130.31       90.55     17.04 o 
  11   0   2     2509.10     2438.52     69.38 o 
  12   0   2      109.21      169.19     13.40 o 
  13   0   2      248.02      260.35     14.56 o 
  14   0   2     1483.62     1389.65     71.21 o 
  15   0   2      469.74      445.81     30.69 o 
  16   0   2      834.92      760.50     43.70 o 
  17   0   2      382.35      375.14     32.19 o 
  18   0   2     1955.17     1859.07     63.93 o 
   1   1   2     3068.65     3237.42     35.86 o 
   2   1   2    17194.56    18572.80    160.92 o 
   3   1   2     3068.45     3402.63     31.19 o 
   4   1   2     7685.32     7597.99     65.77 o 
   5   1   2      515.24      438.78      8.09 o 
   6   1   2       94.29      112.76      4.86 o 
   7   1   2     1422.87     1525.02     17.70 o 
   8   1   2       53.69       58.30      5.07 o 
   9   1   2        0.25       -4.34      3.40 o 
  10   1   2      701.17      697.88     14.39 o 
  11   1   2     1233.26     1279.56     29.08 o 
  12   1   2      499.84      451.21     14.16 o 
  13   1   2        2.30       -1.02      5.69 o 
  14   1   2      415.13      393.39     26.61 o 
  15   1   2      216.74      160.49     33.35 o 
  16   1   2      387.29      370.35     25.39 o 
  17   1   2       48.39       54.72     13.96 o 
  18   1   2      190.14      166.00     21.97 o 
   0   2   2     1964.91     1888.43     28.96 o 
   1   2   2     2829.86     3091.08     39.63 o 
   2   2   2    17245.57    18272.48    179.87 o 
   3   2   2    12792.89    13458.19    218.59 o 
   4   2   2     2191.51     2243.24     21.84 o 
   5   2   2     3800.94     3809.22     34.66 o 
   6   2   2     2766.83     3131.21     28.62 o 
   7   2   2       52.09       64.38      3.90 o 
   8   2   2      311.95      320.20      8.04 o 
   9   2   2     1886.29     1935.76     23.71 o 
  10   2   2       48.95       73.53      6.98 o 
  11   2   2      483.06      414.80     13.04 o 
  12   2   2      591.50      601.57     16.94 o 
  13   2   2       10.05       10.22      6.44 o 
  14   2   2      384.22      400.94     19.87 o 
  15   2   2      256.92      201.60     16.55 o 
  16   2   2       54.60       75.23     12.78 o 
  17   2   2      118.05      151.24     16.25 o 
  18   2   2        6.13       11.64     10.15 o 
   1   3   2    22289.53    24102.05    227.65 o 
   2   3   2    28162.22    29468.97    256.95 o 
   3   3   2    43756.45    44007.26    869.31 o 
   4   3   2    15971.57    16439.46    189.84 o 
   5   3   2    11936.12    12782.54     95.67 o 
   6   3   2      900.94      959.52     14.29 o 
   7   3   2      138.15      141.79      5.09 o 
   8   3   2     2225.91     2139.30     29.01 o 
   9   3   2      598.53      533.47     12.31 o 
  10   3   2      708.13      732.27     16.60 o 
  11   3   2     2566.45     2519.69     34.91 o 
  12   3   2      408.08      357.76     14.66 o 
  13   3   2        0.31        3.78      4.86 o 
  14   3   2      353.38      386.12     17.61 o 
  15   3   2      190.81      196.27     16.48 o 
  16   3   2       92.85       95.84     12.82 o 
  17   3   2       47.34       52.41     11.97 o 
  18   3   2       98.97      110.61     12.54 o 
   0   4   2     3814.72     4099.96     54.73 o 
   1   4   2      392.11      395.63      7.18 o 
   2   4   2      214.06      301.56      5.65 o 
   3   4   2     3203.53     3250.13     26.41 o 
   4   4   2        8.43       13.23      2.15 o 
   5   4   2     1494.34     1633.58     15.83 o 
   6   4   2      145.54      130.48      4.62 o 
   7   4   2    11659.32    11983.85     82.90 o 
   8   4   2     2316.13     2291.35     22.89 o 
   9   4   2      108.39      108.35      7.70 o 
  10   4   2     3794.79     3913.32     51.69 o 
  11   4   2        9.07       12.86      7.62 o 
  12   4   2       42.36       29.71      6.85 o 
  13   4   2      796.40      771.85     29.62 o 
  14   4   2       10.46        6.78      6.79 o 
  15   4   2      478.15      491.18     18.71 o 
  16   4   2      124.80      103.56     11.46 o 
  17   4   2      155.42      113.21     12.73 o 
  18   4   2      218.90      207.24     19.82 o 
   1   5   2     9591.39     9871.32     77.91 o 
   2   5   2     2906.83     2386.78     20.30 o 
   3   5   2      751.87      949.78      9.64 o 
   4   5   2     2662.37     2566.07     20.01 o 
   5   5   2      333.01      303.80      5.75 o 
   6   5   2       92.02      103.73      5.23 o 
   7   5   2     2382.55     2512.43     25.12 o 
   8   5   2     4805.71     4838.91     40.21 o 
   9   5   2     4757.00     4551.30     39.03 o 
  10   5   2     2055.25     1899.88     23.62 o 
  11   5   2      992.93      888.48     19.50 o 
  12   5   2     2807.60     2629.84     37.14 o 
  13   5   2      138.70      116.66      9.33 o 
  14   5   2       64.93       46.29      8.76 o 
  15   5   2      250.31      212.03     16.36 o 
  16   5   2      294.07      332.93     20.24 o 
  17   5   2      276.35      248.12     25.80 o 
  18   5   2       86.14       71.15     10.08 o 
   0   6   2     6442.54     6796.88     76.85 o 
   1   6   2      158.89      164.57      4.32 o 
   2   6   2     2179.43     2245.33     17.27 o 
   3   6   2      375.32      393.20      6.52 o 
   4   6   2      261.35      181.58      4.92 o 
   5   6   2      940.29     1191.02     13.39 o 
   6   6   2     5945.96     5748.87     43.77 o 
   7   6   2      758.84      878.61     11.24 o 
   8   6   2        0.96        3.14      2.74 o 
   9   6   2     2123.81     2221.45     28.68 o 
  10   6   2     2574.17     2536.86     29.72 o 
  11   6   2      693.86      611.42     19.31 o 
  12   6   2      331.47      365.82     13.88 o 
  13   6   2     3330.72     3285.39     44.56 o 
  14   6   2      932.39      845.29     20.43 o 
  15   6   2        0.17       -4.13      5.77 o 
  16   6   2      169.66      167.82     13.92 o 
  17   6   2       22.10       19.96      7.20 o 
   1   7   2      305.81      385.26      6.36 o 
   2   7   2     1767.27     1900.22     15.92 o 
   3   7   2      773.52      836.21      9.57 o 
   4   7   2      474.41      594.12      8.58 o 
   5   7   2        7.63        6.10      2.71 o 
   6   7   2      137.27      127.44      5.96 o 
   7   7   2       14.78       27.59      3.43 o 
   8   7   2      726.25      670.35     11.63 o 
   9   7   2      571.69      500.25     10.96 o 
  10   7   2     1482.58     1442.43     21.33 o 
  11   7   2       86.38       94.64      7.52 o 
  12   7   2        7.12        5.86      5.28 o 
  13   7   2      146.62      160.86     10.06 o 
  14   7   2       61.93       59.39      7.73 o 
  15   7   2        1.11       10.14      6.39 o 
  16   7   2        9.51       37.44      9.49 o 
  17   7   2       25.35       43.14      8.79 o 
   0   8   2     4026.14     4498.68     44.19 o 
   1   8   2      374.06      415.11      6.69 o 
   2   8   2        5.22        2.43      2.88 o 
   3   8   2      692.54      897.10     10.46 o 
   4   8   2     1678.44     1703.71     16.99 o 
   5   8   2      905.03      939.46     12.57 o 
   6   8   2     3622.94     3373.98     29.63 o 
   7   8   2      292.97      354.46     13.12 o 
   8   8   2      534.92      495.73     10.24 o 
   9   8   2      146.09      136.12      6.77 o 
  10   8   2       80.23      110.26      7.53 o 
  11   8   2      916.61      848.85     16.45 o 
  12   8   2      997.56      993.70     20.39 o 
  13   8   2      968.67      959.87     22.01 o 
  14   8   2      355.35      332.93     14.16 o 
  15   8   2       15.13       33.93      7.14 o 
  16   8   2       73.88       55.87      9.09 o 
  17   8   2      143.00      120.10     15.70 o 
   1   9   2      818.58      813.92      9.64 o 
   2   9   2     6716.99     6450.00     41.77 o 
   3   9   2      988.55      915.78     11.60 o 
   4   9   2     1776.84     1663.79     16.61 o 
   5   9   2       38.00       33.29      4.11 o 
   6   9   2      118.49      117.57      5.97 o 
   7   9   2     2011.65     1918.11     20.94 o 
   8   9   2       97.00       99.39      5.87 o 
   9   9   2     6448.33     6292.66     50.82 o 
  10   9   2      671.82      681.01     13.97 o 
  11   9   2      286.30      262.64     11.07 o 
  12   9   2     1229.11     1152.34     20.07 o 
  13   9   2        2.17       -5.27      4.86 o 
  14   9   2       24.19       21.88      6.77 o 
  15   9   2        9.19       16.95      6.53 o 
  16   9   2      828.99      797.55     22.62 o 
   0  10   2       98.99       95.74      6.13 o 
   1  10   2     3314.48     3573.80     25.80 o 
   2  10   2     1384.49     1436.41     13.98 o 
   3  10   2       58.54       57.38      4.14 o 
   4  10   2      199.81      232.73      7.72 o 
   5  10   2     1729.27     1737.19     20.39 o 
   6  10   2      557.22      530.01     11.16 o 
   7  10   2      674.07      672.27     12.07 o 
   8  10   2     1257.13     1206.47     17.56 o 
   9  10   2       95.64      115.44      6.75 o 
  10  10   2       51.36       49.37      5.30 o 
  11  10   2       13.33       19.03      5.52 o 
  12  10   2      399.04      419.24     13.17 o 
  13  10   2      144.96      124.69     10.24 o 
  14  10   2      147.26      166.31     12.53 o 
  15  10   2       20.99       11.29      7.51 o 
  16  10   2      245.32      258.43     14.51 o 
   1  11   2        3.34        2.11      3.15 o 
   2  11   2     2714.51     2648.26     25.10 o 
   3  11   2     5173.75     4917.61     43.22 o 
   4  11   2     6888.37     6691.73     58.34 o 
   5  11   2     2374.62     2365.89     27.08 o 
   6  11   2     1158.41     1102.80     16.37 o 
   7  11   2       25.45       19.34      4.53 o 
   8  11   2       71.93       65.81      6.09 o 
   9  11   2      250.00      276.96      9.72 o 
  10  11   2      309.87      347.45     10.87 o 
  11  11   2      459.91      462.31     14.22 o 
  12  11   2       77.16       62.05      8.09 o 
  13  11   2      254.80      275.69     13.19 o 
  14  11   2       17.87       24.48      6.92 o 
  15  11   2       14.66       11.86      7.74 o 
   0  12   2        7.53        3.52      4.65 o 
   1  12   2      797.11      840.15     13.06 o 
   2  12   2      286.50      292.70      8.95 o 
   3  12   2     1017.96     1027.53     18.98 o 
   4  12   2     1956.79     2038.40     24.95 o 
   5  12   2      771.64      811.86     15.11 o 
   6  12   2     4476.04     4566.32     47.94 o 
   7  12   2       72.10       69.83      8.08 o 
   8  12   2       48.45       46.24      6.54 o 
   9  12   2       31.68       34.73      8.27 o 
  10  12   2       16.23       11.74      6.68 o 
  11  12   2        0.38        1.35      4.76 o 
  12  12   2      532.30      616.94     18.64 o 
  13  12   2       59.35       48.94      8.31 o 
  14  12   2      736.71      685.84     25.37 o 
   1  13   2       19.71       17.06      4.82 o 
   2  13   2     2802.35     2632.83     28.50 o 
   3  13   2        2.25        6.05      5.07 o 
   4  13   2       87.27       95.54      7.68 o 
   5  13   2     1114.12     1010.76     21.16 o 
   6  13   2     2630.56     2570.07     34.87 o 
   7  13   2       29.31       26.34      6.45 o 
   8  13   2        1.34       -3.18      5.20 o 
   9  13   2      303.54      309.58     12.33 o 
  10  13   2      878.43      864.34     18.08 o 
  11  13   2       14.14       20.71      6.03 o 
  12  13   2      648.37      639.15     19.43 o 
  13  13   2      154.26      179.51     12.15 o 
  14  13   2      134.63      124.88     12.00 o 
   0  14   2     1324.78     1188.41     31.22 o 
   1  14   2        0.26       -1.11      7.74 o 
   2  14   2        9.18        4.19      5.01 o 
   3  14   2       90.33       95.97      8.54 o 
   4  14   2       53.16       41.86      7.01 o 
   5  14   2      423.16      464.56     14.78 o 
   6  14   2      186.70      177.19     10.87 o 
   7  14   2      897.56      910.14     21.97 o 
   8  14   2     3427.51     3457.16     44.05 o 
   9  14   2       44.31       33.75      7.41 o 
  10  14   2      256.32      228.79     11.91 o 
  11  14   2      244.28      267.45     12.19 o 
  12  14   2        1.78       -3.22      5.91 o 
  13  14   2       20.73       11.19      8.68 o 
   1  15   2       90.21       86.09      9.71 o 
   2  15   2        0.01        0.02      6.97 o 
   3  15   2      670.12      689.71     20.17 o 
   4  15   2      391.44      394.73     17.52 o 
   5  15   2     1390.88     1391.88     25.69 o 
   6  15   2      166.38      156.74     10.85 o 
   7  15   2       25.84       23.19      7.35 o 
   8  15   2       91.51      141.47     10.69 o 
   9  15   2       33.29       16.32      7.85 o 
  10  15   2      124.04      132.43     13.34 o 
  11  15   2      370.60      365.11     19.12 o 
  12  15   2      208.57      224.29     15.19 o 
   0  16   2       18.40       27.60     23.89 o 
   1  16   2      161.84      161.61     12.41 o 
   2  16   2        7.39       13.45      8.61 o 
   3  16   2       63.09       47.15      9.20 o 
   4  16   2        5.21        1.18      7.69 o 
   5  16   2       84.56       77.02     10.55 o 
   6  16   2      235.71      235.25     16.66 o 
   7  16   2       14.27       17.67      9.89 o 
   8  16   2      267.48      286.62     18.50 o 
   9  16   2       61.70       47.78      9.57 o 
  10  16   2        0.45        2.93      7.18 o 
  11  16   2      951.27     1020.46     24.42 o 
   1  17   2      401.94      366.74     17.79 o 
   2  17   2       22.45       24.53      9.28 o 
   3  17   2      993.36     1058.83     32.58 o 
   4  17   2      357.13      355.03     32.07 o 
   5  17   2      323.25      338.78     19.74 o 
   6  17   2      116.33      115.97     13.99 o 
   7  17   2      477.19      512.73     22.64 o 
   8  17   2      404.62      390.67     21.02 o 
   9  17   2       20.63       35.29     10.50 o 
   0  18   2     1430.17     1611.35     88.23 o 
   1  18   2        4.92       14.67     24.84 o 
   2  18   2       39.11       70.13     13.72 o 
   3  18   2      264.76      286.70     20.62 o 
   4  18   2      155.65      138.22     15.21 o 
   5  18   2       34.51       13.11     10.77 o 
   6  18   2       56.40       55.45     12.47 o 
   7  18   2      263.32      270.38     28.37 o 
   1  19   2       25.53       35.03     26.14 o 
   2  19   2      348.26      364.69     35.35 o 
   3  19   2      421.35      440.17     31.96 o 
   4  19   2       47.76       37.88     19.18 o 
   5  19   2       89.63       43.88     16.38 o 
   1   1   3     2520.43     2638.81     30.20 o 
   2   1   3    15520.66    16914.49    145.78 o 
   3   1   3     6890.58     7481.20     68.28 o 
   4   1   3    12174.58    13254.33    109.99 o 
   5   1   3     2290.41     2478.38     26.15 o 
   6   1   3       69.85       17.28      3.54 o 
   7   1   3     2334.26     2516.51     25.27 o 
   8   1   3     3021.41     2939.82     30.97 o 
   9   1   3     2946.45     3107.56     35.60 o 
  10   1   3      412.23      462.43     17.25 o 
  11   1   3      997.04      925.20     18.93 o 
  12   1   3      241.76      257.02     12.99 o 
  13   1   3      319.23      291.57     20.23 o 
  14   1   3        3.92       -1.59      5.09 o 
  15   1   3      579.69      639.17     23.91 o 
  16   1   3       96.89       99.92     13.74 o 
  17   1   3     1492.85     1525.72     39.62 o 
  18   1   3       27.14       34.18     11.14 o 
   0   2   3      217.28      276.02     16.63 o 
   1   2   3     1176.20     1281.35     19.75 o 
   2   2   3    66598.33    67078.68    584.31 o 
   3   2   3     1022.53     1127.68     18.95 o 
   4   2   3        0.17       -0.48      2.03 o 
   5   2   3    21665.72    22408.34    184.55 o 
   6   2   3     5796.53     5979.68     55.89 o 
   7   2   3     2420.52     2653.80     32.28 o 
   8   2   3       12.81        2.50      3.20 o 
   9   2   3     2150.87     2079.98     30.17 o 
  10   2   3      698.35      621.61     15.56 o 
  11   2   3      697.73      720.89     15.58 o 
  12   2   3      429.13      388.26     13.19 o 
  13   2   3     3525.80     3394.02     48.81 o 
  14   2   3     1227.59     1282.95     22.52 o 
  15   2   3       67.96       56.84     14.73 o 
  16   2   3      506.96      562.87     23.52 o 
  17   2   3       57.21       60.30     15.49 o 
  18   2   3       88.74      121.17     13.57 o 
   1   3   3     3132.87     3472.66     56.64 o 
   2   3   3      179.96      200.37      7.27 o 
   3   3   3     3199.18     3300.96     62.48 o 
   4   3   3      118.33      174.20      5.61 o 
   5   3   3     2520.26     2658.19     31.57 o 
   6   3   3      171.67      157.44      6.98 o 
   7   3   3     1713.35     1731.91     20.57 o 
   8   3   3      272.73      343.07      8.42 o 
   9   3   3     1020.03      984.91     15.85 o 
  10   3   3      921.78      993.10     17.99 o 
  11   3   3     1120.17     1205.69     25.51 o 
  12   3   3        5.22       11.57      6.13 o 
  13   3   3       49.17       28.97      7.64 o 
  14   3   3     2359.77     2437.26     34.26 o 
  15   3   3       17.93       15.14      6.52 o 
  16   3   3       56.03       82.18     10.68 o 
  17   3   3      292.17      273.30     17.25 o 
  18   3   3      211.36      269.13     17.72 o 
   0   4   3     6561.13     6515.79    138.81 o 
   1   4   3    20396.97    19574.29    383.32 o 
   2   4   3      597.24      689.37     10.33 o 
   3   4   3      523.12      578.58      9.39 o 
   4   4   3      356.21      465.85      8.14 o 
   5   4   3       34.52       14.08      2.08 o 
   6   4   3        7.74        5.00      2.42 o 
   7   4   3      711.60      605.90      9.59 o 
   8   4   3     1652.09     1574.53     27.42 o 
   9   4   3       31.18       30.17      4.44 o 
  10   4   3        9.44       15.60      4.58 o 
  11   4   3     1412.86     1420.63     27.37 o 
  12   4   3      173.68      161.88      9.63 o 
  13   4   3      108.01      105.14      9.03 o 
  14   4   3       55.69       79.06      8.72 o 
  15   4   3        1.73       -2.21      6.36 o 
  16   4   3        4.90       16.22      8.02 o 
  17   4   3       30.11       18.59      8.53 o 
  18   4   3       30.68       22.57      9.58 o 
   1   5   3        5.19        8.46      1.79 o 
   2   5   3      343.90      321.47      6.09 o 
   3   5   3     2142.66     2130.46     20.16 o 
   4   5   3     3629.95     3806.78     31.71 o 
   5   5   3      121.95       85.54      3.52 o 
   6   5   3     2130.95     2292.75     20.46 o 
   7   5   3       19.28       25.49      3.18 o 
   8   5   3      223.87      208.67      6.30 o 
   9   5   3     1166.82     1148.69     18.86 o 
  10   5   3     1066.30      990.64     20.04 o 
  11   5   3      806.67      715.60     17.59 o 
  12   5   3     2766.86     2678.61     63.45 o 
  13   5   3      445.23      436.76     14.75 o 
  14   5   3       35.88       31.99      7.30 o 
  15   5   3      270.20      261.56     13.38 o 
  16   5   3        3.63      -10.06      6.06 o 
  17   5   3      232.18      215.12     24.93 o 
   0   6   3     3681.08     3869.18     43.87 o 
   1   6   3     8789.37     8930.38     68.39 o 
   2   6   3     5538.99     5472.35     41.91 o 
   3   6   3     1185.52     1006.37     10.96 o 
   4   6   3       18.29       16.99      2.47 o 
   5   6   3     3392.72     3691.76     31.02 o 
   6   6   3      971.84     1014.77     13.14 o 
   7   6   3     2364.74     2312.41     22.83 o 
   8   6   3     9146.88     8973.03     65.57 o 
   9   6   3      223.17      235.04      8.27 o 
  10   6   3      653.74      676.49     15.56 o 
  11   6   3        0.14        6.63      5.83 o 
  12   6   3       39.25       25.20      6.73 o 
  13   6   3       94.23       89.35      8.97 o 
  14   6   3      101.91       70.69      9.35 o 
  15   6   3      491.69      443.49     17.76 o 
  16   6   3     1330.55     1333.63     27.85 o 
  17   6   3       21.92       21.77     11.11 o 
   1   7   3      404.15      402.21      6.34 o 
   2   7   3     1342.89     1570.32     14.22 o 
   3   7   3     3581.94     3762.04     30.31 o 
   4   7   3      376.84      369.91      9.58 o 
   5   7   3     7882.06     7902.56     57.74 o 
   6   7   3     1244.95     1273.50     14.89 o 
   7   7   3      623.72      544.34     10.80 o 
   8   7   3     2811.58     2767.62     27.09 o 
   9   7   3      864.75      849.20     15.43 o 
  10   7   3       54.99       60.21      5.92 o 
  11   7   3     3769.56     3716.36     47.27 o 
  12   7   3       10.46        1.25      6.17 o 
  13   7   3      154.46      163.89     11.14 o 
  14   7   3     1011.36     1009.60     23.03 o 
  15   7   3      539.22      518.24     17.43 o 
  16   7   3       48.26       48.46      8.50 o 
  17   7   3       62.85       81.98     10.78 o 
   0   8   3     9905.84     9842.78     87.77 o 
   1   8   3     9647.32     9920.52     62.58 o 
   2   8   3      257.99      222.64      5.17 o 
   3   8   3        3.15       12.47      2.51 o 
   4   8   3      968.42      954.16     11.53 o 
   5   8   3      911.78      865.80     12.50 o 
   6   8   3     2507.63     2525.47     30.71 o 
   7   8   3     4096.94     4026.28     34.47 o 
   8   8   3     5080.00     4880.31     42.59 o 
   9   8   3     1964.19     1755.09     27.06 o 
  10   8   3      733.28      723.45     15.97 o 
  11   8   3        7.50        1.05      6.26 o 
  12   8   3       18.40       26.61      6.88 o 
  13   8   3       36.21       13.46      6.08 o 
  14   8   3       85.12       77.16      9.50 o 
  15   8   3      130.69      127.93     11.33 o 
  16   8   3      987.28     1004.86     23.86 o 
  17   8   3      141.41      172.39     14.19 o 
   1   9   3     1155.84     1222.85     13.22 o 
   2   9   3      587.11      586.17      8.99 o 
   3   9   3        1.09        7.93      2.59 o 
   4   9   3      928.23     1095.74     12.98 o 
   5   9   3      894.40      834.33     12.86 o 
   6   9   3        5.56       15.53      4.07 o 
   7   9   3      147.64      150.24      7.06 o 
   8   9   3       28.91       20.19      4.18 o 
   9   9   3        0.28        0.22      3.51 o 
  10   9   3       59.08       58.49      6.06 o 
  11   9   3      101.04      101.11      7.50 o 
  12   9   3      382.12      406.60     17.92 o 
  13   9   3      277.20      317.45     16.36 o 
  14   9   3       14.24       11.91      6.71 o 
  15   9   3       51.93       50.42      8.86 o 
  16   9   3        3.41       13.29      9.08 o 
   0  10   3     1948.49     1811.03     22.66 o 
   1  10   3     1614.53     1498.34     14.54 o 
   2  10   3      960.38      870.59     10.57 o 
   3  10   3     1595.47     1622.14     17.35 o 
   4  10   3       68.60       68.89      5.27 o 
   5  10   3        1.59        7.37      3.92 o 
   6  10   3     1292.51     1273.06     17.20 o 
   7  10   3        9.81       18.11      4.31 o 
   8  10   3       29.49       19.54      4.47 o 
   9  10   3      266.00      229.76      9.32 o 
  10  10   3       14.00       12.27      4.43 o 
  11  10   3     2261.49     2256.90     32.07 o 
  12  10   3      282.62      283.14     12.72 o 
  13  10   3      492.42      536.10     14.35 o 
  14  10   3      259.43      203.31     22.75 o 
  15  10   3      337.91      375.40     18.53 o 
  16  10   3      157.24      178.85     16.55 o 
   1  11   3       12.97       10.52      3.35 o 
   2  11   3      636.74      597.67     10.46 o 
   3  11   3     2450.25     2499.71     26.42 o 
   4  11   3     1246.75     1180.66     16.86 o 
   5  11   3     4269.95     4187.60     44.04 o 
   6  11   3       92.01       72.08      6.28 o 
   7  11   3     1642.61     1712.84     23.04 o 
   8  11   3       43.68       50.10      6.90 o 
   9  11   3       10.67        9.42      4.92 o 
  10  11   3      783.96      800.92     16.30 o 
  11  11   3     1431.95     1524.39     24.28 o 
  12  11   3        2.61        3.40      6.78 o 
  13  11   3       40.85       28.93      6.93 o 
  14  11   3      994.57      986.81     27.08 o 
  15  11   3      111.52       86.79     12.37 o 
   0  12   3      252.97      244.90     10.84 o 
   1  12   3      340.77      305.44      8.62 o 
   2  12   3     1377.82     1274.25     18.44 o 
   3  12   3      128.93      114.20      7.40 o 
   4  12   3      146.11      119.14      8.15 o 
   5  12   3     3332.50     3388.58     38.57 o 
   6  12   3      313.51      294.69     11.17 o 
   7  12   3      282.30      301.02     11.08 o 
   8  12   3      309.75      292.74     11.68 o 
   9  12   3        3.89        3.14      5.33 o 
  10  12   3      501.96      512.35     16.18 o 
  11  12   3      335.74      329.41     13.93 o 
  12  12   3      177.66      183.73     11.52 o 
  13  12   3      303.59      296.65     13.98 o 
  14  12   3        8.91       17.19      7.74 o 
   1  13   3      454.84      414.65     12.36 o 
   2  13   3       33.56       26.84      5.33 o 
   3  13   3      605.62      584.46     13.82 o 
   4  13   3     1253.64     1219.96     20.86 o 
   5  13   3      334.98      342.10     11.94 o 
   6  13   3       31.46       27.79      6.51 o 
   7  13   3       23.44       19.35      6.18 o 
   8  13   3      433.26      438.14     14.32 o 
   9  13   3      960.08      945.12     20.79 o 
  10  13   3       33.88       37.64      6.67 o 
  11  13   3        6.64        6.50      5.06 o 
  12  13   3        8.57        4.02      7.18 o 
  13  13   3      164.02      168.87     12.37 o 
  14  13   3        4.85        2.82      7.02 o 
   0  14   3      939.48      863.39     34.91 o 
   1  14   3      777.59      771.36     19.18 o 
   2  14   3       81.89       84.64      8.76 o 
   3  14   3     1769.34     1717.93     31.00 o 
   4  14   3       31.79       45.14      6.78 o 
   5  14   3      420.65      404.97     13.15 o 
   6  14   3      512.49      539.61     15.98 o 
   7  14   3        2.20       -4.54      5.68 o 
   8  14   3       62.99       51.59      7.73 o 
   9  14   3       83.55       75.82      8.24 o 
  10  14   3       24.26       16.37      6.53 o 
  11  14   3      161.14      154.16     10.26 o 
  12  14   3       84.75       87.08      9.51 o 
  13  14   3       87.54       95.04     10.47 o 
   1  15   3      733.07      718.73     20.51 o 
   2  15   3     1196.42     1252.91     26.69 o 
   3  15   3      175.96      195.12     13.20 o 
   4  15   3      325.72      331.26     16.18 o 
   5  15   3       54.87       27.99      8.10 o 
   6  15   3      228.50      269.56     14.99 o 
   7  15   3      184.53      171.94     18.28 o 
   8  15   3      609.78      561.49     16.93 o 
   9  15   3      897.18      905.73     21.09 o 
  10  15   3      561.38      557.97     18.82 o 
  11  15   3      290.90      275.42     13.47 o 
  12  15   3       81.58       79.42     11.06 o 
   0  16   3      295.26      285.23     25.71 o 
   1  16   3     1332.89     1395.56     31.73 o 
   2  16   3     4944.71     4855.04     68.41 o 
   3  16   3     1633.00     1571.18     33.63 o 
   4  16   3       75.60       55.03      9.56 o 
   5  16   3      859.63      851.49     23.25 o 
   6  16   3     1027.25     1032.13     25.52 o 
   7  16   3      305.35      368.41     17.79 o 
   8  16   3       18.27       22.23      8.73 o 
   9  16   3       18.62       56.26     10.90 o 
  10  16   3       95.01       63.21     10.74 o 
   1  17   3      457.11      409.92     19.11 o 
   2  17   3       23.98       43.49     12.85 o 
   3  17   3      182.02      209.39     15.44 o 
   4  17   3       84.07       87.34     11.23 o 
   5  17   3        0.36        6.66      8.63 o 
   6  17   3      142.93      149.56     15.18 o 
   7  17   3       25.86        9.13      9.97 o 
   8  17   3      215.10      190.06     16.06 o 
   9  17   3     1161.37     1256.85     32.10 o 
   0  18   3       52.62       54.22     17.37 o 
   1  18   3       13.68       17.23      9.91 o 
   2  18   3       46.42       36.60     10.11 o 
   3  18   3       40.74       27.42     22.36 o 
   4  18   3        7.68        5.42     10.80 o 
   5  18   3        1.57        8.73     10.81 o 
   6  18   3        3.15      -17.62      9.13 o 
   7  18   3      319.55      310.01     19.87 o 
   1  19   3      231.41      158.78     38.14 o 
   2  19   3      278.15      297.94     25.12 o 
   3  19   3      693.68      708.11     29.55 o 
   4  19   3      288.86      316.35     22.93 o 
   5  19   3      129.79      138.87     17.61 o 
   0   0   4       98.43      153.88      9.62 o 
   1   0   4    41604.44    42270.01    635.68 o 
   2   0   4       30.54       45.90      3.77 o 
   3   0   4      691.65      706.26     14.68 o 
   4   0   4      163.72      199.50      7.44 o 
   5   0   4        0.03        5.63      4.93 o 
   6   0   4      602.63      708.71     22.96 o 
   7   0   4    20048.77    20930.19    267.60 o 
   8   0   4       40.73       46.35      8.34 o 
   9   0   4       11.05        8.71     12.30 o 
  10   0   4     1079.00     1047.56     28.64 o 
  11   0   4     1669.21     1694.55     39.46 o 
  12   0   4     1171.77     1214.68     33.68 o 
  13   0   4       32.04       42.82      8.50 o 
  14   0   4       87.72       72.89     11.30 o 
  15   0   4      245.27      235.09     20.12 o 
  16   0   4        1.10      -10.39     13.53 o 
  17   0   4       18.72       17.43     15.36 o 
  18   0   4      675.45      638.13     37.52 o 
   1   1   4     1512.80     1505.47     18.93 o 
   2   1   4    19148.59    20523.11    193.21 o 
   3   1   4     9403.47    10019.79    106.47 o 
   4   1   4       39.06       44.13      3.59 o 
   5   1   4        2.42       -5.48      2.84 o 
   6   1   4     4302.39     4569.53     44.05 o 
   7   1   4      264.38      280.08     10.69 o 
   8   1   4      359.94      471.04     15.52 o 
   9   1   4        0.09        0.04      4.75 o 
  10   1   4        5.23        4.39      5.15 o 
  11   1   4     1443.38     1367.09     24.50 o 
  12   1   4      118.13      141.09     12.84 o 
  13   1   4      256.43      280.89     12.03 o 
  14   1   4      646.08      662.81     19.78 o 
  15   1   4       17.44       -3.29      5.74 o 
  16   1   4      398.48      360.05     24.87 o 
  17   1   4      599.63      652.41     30.87 o 
  18   1   4      116.77      108.28     18.59 o 
   0   2   4     3503.87     3867.85     61.11 o 
   1   2   4     1332.94     1344.31     25.18 o 
   2   2   4     4634.01     4595.96     46.10 o 
   3   2   4      335.07      375.67     13.45 o 
   4   2   4       27.80       10.00      2.54 o 
   5   2   4      116.31       86.59      4.71 o 
   6   2   4      470.51      492.10     11.49 o 
   7   2   4     1069.70      912.92     14.74 o 
   8   2   4      704.90      775.54     14.41 o 
   9   2   4      253.36      228.94     10.42 o 
  10   2   4     1727.64     1729.41     32.91 o 
  11   2   4      640.69      673.34     16.60 o 
  12   2   4       16.23        4.65      3.96 o 
  13   2   4      992.45      989.36     36.29 o 
  14   2   4      327.08      304.68     16.78 o 
  15   2   4       37.69       39.75      6.71 o 
  16   2   4        4.87       13.24      7.22 o 
  17   2   4        0.28        6.66      7.95 o 
  18   2   4      150.13      175.69     21.50 o 
   1   3   4     9736.92     9821.38    123.20 o 
   2   3   4     1317.71     1254.28     15.94 o 
   3   3   4    13198.66    13685.44    113.36 o 
   4   3   4      522.64      490.74      8.24 o 
   5   3   4     5125.15     5457.54     44.63 o 
   6   3   4      326.81      331.91      9.37 o 
   7   3   4      552.84      490.50     11.65 o 
   8   3   4      528.07      506.65     12.52 o 
   9   3   4      109.93      123.90      7.53 o 
  10   3   4        9.78        2.13      4.31 o 
  11   3   4     2575.65     2352.45     29.22 o 
  12   3   4     3283.79     3206.73     43.73 o 
  13   3   4     1561.85     1584.24     27.93 o 
  14   3   4      453.07      420.11     15.67 o 
  15   3   4     2358.82     2330.91     32.17 o 
  16   3   4       20.57       29.14      7.10 o 
  17   3   4      647.10      539.96     21.18 o 
  18   3   4       78.38       94.62     11.54 o 
   0   4   4     5684.17     5407.60     71.57 o 
   1   4   4     4169.06     3868.03     37.85 o 
   2   4   4     1840.15     1703.46     19.32 o 
   3   4   4      811.22      788.54     11.98 o 
   4   4   4    24262.68    25876.64    212.47 o 
   5   4   4    11100.25    11785.82     88.92 o 
   6   4   4      507.32      621.27      8.63 o 
   7   4   4      121.77      107.96      6.70 o 
   8   4   4        5.06       10.32      3.98 o 
   9   4   4      907.01      903.36     14.37 o 
  10   4   4     1098.46     1016.57     17.21 o 
  11   4   4     3691.29     3710.91     43.45 o 
  12   4   4        0.03       -5.30      6.24 o 
  13   4   4      202.05      200.51     11.86 o 
  14   4   4      382.55      391.53     19.30 o 
  15   4   4      542.03      627.37     18.47 o 
  16   4   4       61.71       89.34      9.36 o 
  17   4   4        1.70        9.21      7.95 o 
  18   4   4       16.10       39.48      9.11 o 
   1   5   4     3270.69     3184.89     30.11 o 
   2   5   4      406.08      397.86      6.66 o 
   3   5   4      477.70      466.62      7.82 o 
   4   5   4        5.68        3.80      2.58 o 
   5   5   4      440.89      392.92     10.04 o 
   6   5   4    15916.06    16703.71    118.91 o 
   7   5   4      189.19      216.66      6.48 o 
   8   5   4       62.86       73.35      5.69 o 
   9   5   4     5359.18     5506.49     48.92 o 
  10   5   4       37.59       29.64      5.77 o 
  11   5   4      504.73      481.15     13.86 o 
  12   5   4     1646.56     1705.40     29.60 o 
  13   5   4      260.02      267.23     15.25 o 
  14   5   4        3.18       14.35      7.11 o 
  15   5   4      313.09      288.49     14.70 o 
  16   5   4       25.31       19.59      7.82 o 
  17   5   4     1048.35     1174.25     30.67 o 
   0   6   4      715.92      707.14     12.69 o 
   1   6   4     3480.89     3143.99     28.60 o 
   2   6   4     1380.29     1444.24     15.54 o 
   3   6   4      387.28      434.27      7.69 o 
   4   6   4     4154.67     4518.73     47.70 o 
   5   6   4    17898.72    18251.73    123.25 o 
   6   6   4      281.45      354.35      7.82 o 
   7   6   4     1581.22     1615.74     15.82 o 
   8   6   4     1253.97     1231.69     16.09 o 
   9   6   4      699.99      684.84     12.08 o 
  10   6   4      156.30      145.28      9.73 o 
  11   6   4      519.24      582.42     17.83 o 
  12   6   4       10.12        0.60      5.29 o 
  13   6   4      908.17      944.51     34.82 o 
  14   6   4        3.55        8.57      6.59 o 
  15   6   4        5.52        5.62      6.51 o 
  16   6   4      124.63      144.61     11.46 o 
  17   6   4      314.64      306.66     21.09 o 
   1   7   4      186.91      200.81      5.03 o 
   2   7   4     1008.96      981.85     10.98 o 
   3   7   4       79.38       73.12      3.69 o 
   4   7   4      366.43      391.40      7.99 o 
   5   7   4      198.25      174.75      5.77 o 
   6   7   4      906.71      959.31     11.97 o 
   7   7   4     2566.14     2708.97     27.97 o 
   8   7   4      113.55      142.24      6.13 o 
   9   7   4      261.79      302.15      9.58 o 
  10   7   4       10.98        9.56      4.61 o 
  11   7   4      253.00      232.48     12.14 o 
  12   7   4       31.13       50.27      7.98 o 
  13   7   4       11.26        8.02      6.16 o 
  14   7   4       21.80       14.79      6.35 o 
  15   7   4      326.50      324.97     18.93 o 
  16   7   4      336.09      345.32     19.83 o 
  17   7   4       15.86       13.21      7.49 o 
   0   8   4      116.91      103.93      5.83 o 
   1   8   4     1229.93     1235.48     12.79 o 
   2   8   4     1024.28     1138.81     12.33 o 
   3   8   4      952.22     1038.46     11.80 o 
   4   8   4      204.19      196.06      6.44 o 
   5   8   4     8300.58     8204.68     60.78 o 
   6   8   4     1638.39     1569.94     25.75 o 
   7   8   4       28.03       13.66      3.14 o 
   8   8   4     1422.09     1314.01     17.05 o 
   9   8   4        7.39        1.92      3.90 o 
  10   8   4      121.56      123.19      7.70 o 
  11   8   4       32.38       32.96      6.56 o 
  12   8   4        3.56        0.23      5.97 o 
  13   8   4      920.31      985.13     23.13 o 
  14   8   4       26.12       18.38      6.44 o 
  15   8   4      122.72      122.12     11.04 o 
  16   8   4      120.38      130.51     11.47 o 
   1   9   4     6785.78     6414.88     43.33 o 
   2   9   4     3250.55     3235.26     24.98 o 
   3   9   4      207.86      253.24      7.17 o 
   4   9   4      736.96      683.53      9.82 o 
   5   9   4     2612.72     2574.65     24.77 o 
   6   9   4     1166.63     1051.90     14.97 o 
   7   9   4       48.23       41.43      4.75 o 
   8   9   4       94.93       89.37      5.68 o 
   9   9   4     2088.76     2040.86     25.75 o 
  10   9   4      328.03      337.27     12.30 o 
  11   9   4      103.72       80.99      7.45 o 
  12   9   4      596.67      614.26     18.29 o 
  13   9   4      697.66      716.74     20.47 o 
  14   9   4        0.33        4.76      6.63 o 
  15   9   4      211.35      174.44     16.72 o 
  16   9   4       63.75       66.28      9.65 o 
   0  10   4     2148.73     2096.54     25.06 o 
   1  10   4       44.38       40.94      3.52 o 
   2  10   4     1651.98     1720.74     18.03 o 
   3  10   4      248.63      225.57      6.82 o 
   4  10   4      253.33      204.56      8.58 o 
   5  10   4     1727.22     1644.53     21.40 o 
   6  10   4       45.21       40.29      5.25 o 
   7  10   4      124.15      148.74      8.82 o 
   8  10   4        0.21       -2.67      4.46 o 
   9  10   4       93.90       75.91      6.55 o 
  10  10   4       33.74       33.95      5.93 o 
  11  10   4      107.86       98.39      8.39 o 
  12  10   4      637.21      574.81     16.48 o 
  13  10   4      818.05      919.97     30.15 o 
  14  10   4       15.59       22.48      7.68 o 
  15  10   4      338.61      324.47     18.93 o 
   1  11   4       20.04       37.96      4.41 o 
   2  11   4     2193.57     2298.36     24.12 o 
   3  11   4     1997.64     1882.11     22.89 o 
   4  11   4      242.31      213.20      9.03 o 
   5  11   4     3265.54     3028.46     35.05 o 
   6  11   4        0.46        0.17      4.35 o 
   7  11   4      237.11      214.16      9.33 o 
   8  11   4        2.95       -5.79      4.88 o 
   9  11   4       55.83       53.45      6.26 o 
  10  11   4        6.53        2.39      4.68 o 
  11  11   4     1891.76     1860.04     27.22 o 
  12  11   4       25.81       17.95      6.33 o 
  13  11   4      313.07      319.36     16.09 o 
  14  11   4       31.13       23.69      8.77 o 
  15  11   4       55.67       67.66     10.54 o 
   0  12   4      810.24      886.34     22.08 o 
   1  12   4      761.86      742.79     16.34 o 
   2  12   4        0.88        0.43      4.17 o 
   3  12   4     1138.36     1013.12     17.30 o 
   4  12   4     1114.05     1105.67     19.23 o 
   5  12   4      450.20      409.42     12.48 o 
   6  12   4       40.54       28.73      5.92 o 
   7  12   4      845.19      818.03     16.77 o 
   8  12   4      424.20      384.67     13.19 o 
   9  12   4      138.35      175.67      9.53 o 
  10  12   4      357.08      371.83     13.42 o 
  11  12   4      447.10      445.73     14.72 o 
  12  12   4      285.77      315.82     15.32 o 
  13  12   4     1021.70      998.10     20.99 o 
  14  12   4        7.65       -1.90      6.50 o 
   1  13   4      954.54      970.98     20.75 o 
   2  13   4      207.29      195.97     10.42 o 
   3  13   4      187.35      166.23      9.87 o 
   4  13   4       93.53      116.91      9.18 o 
   5  13   4      515.08      517.96     18.30 o 
   6  13   4      745.04      790.71     18.20 o 
   7  13   4      487.62      477.99     14.82 o 
   8  13   4      210.69      201.15     10.32 o 
   9  13   4      423.95      400.62     13.16 o 
  10  13   4       52.73       51.87      7.08 o 
  11  13   4       55.69       39.43      7.26 o 
  12  13   4      865.65      831.37     25.76 o 
  13  13   4        0.16       -4.55      7.03 o 
   0  14   4       30.19       41.91     16.39 o 
   1  14   4     4619.36     4563.56     54.03 o 
   2  14   4      278.09      279.41     14.40 o 
   3  14   4        4.69        3.65      6.39 o 
   4  14   4      415.79      413.06     14.72 o 
   5  14   4      295.91      272.01     14.45 o 
   6  14   4       68.65       68.24      9.21 o 
   7  14   4     2188.85     2170.95     35.97 o 
   8  14   4       64.92       56.68      8.15 o 
   9  14   4       56.25       75.41      8.69 o 
  10  14   4      596.98      628.89     18.02 o 
  11  14   4      112.94      127.27     10.07 o 
  12  14   4        5.78        8.01      6.75 o 
   1  15   4       12.60       19.32      8.68 o 
   2  15   4        8.65        2.08      7.03 o 
   3  15   4     2398.80     2369.04     41.70 o 
   4  15   4       12.34       12.65      7.98 o 
   5  15   4       26.56       28.52      8.49 o 
   6  15   4      467.50      453.37     18.15 o 
   7  15   4      176.36      191.01     13.19 o 
   8  15   4       52.00       37.01      8.89 o 
   9  15   4      271.20      298.44     17.68 o 
  10  15   4        6.81       11.53      7.50 o 
  11  15   4      424.22      460.64     18.17 o 
   0  16   4       74.87       40.02     13.07 o 
   1  16   4      703.54      682.04     22.71 o 
   2  16   4       31.05       23.12      9.33 o 
   3  16   4       11.31       11.78      8.30 o 
   4  16   4        4.46        3.44      8.43 o 
   5  16   4       29.85       37.62      9.00 o 
   6  16   4       95.34       85.42     10.95 o 
   7  16   4        0.45       -0.26      7.53 o 
   8  16   4       12.77       16.18      8.78 o 
   9  16   4        2.24        2.68      6.74 o 
  10  16   4        6.59        2.06      7.67 o 
   1  17   4      507.32      490.57     23.15 o 
   2  17   4        0.41       -2.93      9.45 o 
   3  17   4      370.97      385.61     19.96 o 
   4  17   4      251.09      268.22     17.22 o 
   5  17   4        5.21        5.79      8.49 o 
   6  17   4       15.50       19.43     10.19 o 
   7  17   4      237.04      259.30     15.85 o 
   8  17   4       41.62       30.28     10.75 o 
   9  17   4        0.79      -11.84     12.21 o 
   0  18   4      365.51      400.97     30.84 o 
   1  18   4      225.59      235.04     17.10 o 
   2  18   4      570.21      668.14     26.28 o 
   3  18   4      537.68      611.19     23.09 o 
   4  18   4       38.41       55.62     11.44 o 
   5  18   4      763.69      790.79     26.03 o 
   6  18   4      325.77      322.11     20.69 o 
   7  18   4      129.96       90.26     13.41 o 
   1  19   4      683.63      769.97     28.47 o 
   2  19   4       56.11       41.17     16.29 o 
   3  19   4        0.03       13.85     11.89 o 
   4  19   4      465.65      529.69     26.42 o 
   1   1   5    20990.09    22287.13    234.27 o 
   2   1   5     1508.94     1524.86     16.78 o 
   3   1   5    20456.84    21618.55    174.05 o 
   4   1   5      902.14      956.04     16.77 o 
   5   1   5       55.24       93.29      4.53 o 
   6   1   5       11.28       -2.32      2.81 o 
   7   1   5        2.92       -5.93      2.97 o 
   8   1   5      922.44      892.01     15.54 o 
   9   1   5     9907.29     9773.99     89.50 o 
  10   1   5      106.52      128.47      9.05 o 
  11   1   5      223.79      189.45     10.92 o 
  12   1   5        8.96       15.30      6.44 o 
  13   1   5      299.68      261.19     13.48 o 
  14   1   5      563.16      490.21     15.97 o 
  15   1   5       31.50       40.68      7.19 o 
  16   1   5       16.13       13.88      6.28 o 
  17   1   5      373.13      390.33     21.15 o 
  18   1   5       35.08       33.49      9.25 o 
   0   2   5       74.59       97.64      7.60 o 
   1   2   5       21.47       16.28      2.74 o 
   2   2   5      306.76      386.19     12.36 o 
   3   2   5      786.38      816.72      9.87 o 
   4   2   5     5867.90     6704.05     59.58 o 
   5   2   5     4959.65     5236.37     48.73 o 
   6   2   5      640.45      714.65     12.55 o 
   7   2   5     1216.40     1260.89     18.13 o 
   8   2   5     1651.84     1721.55     23.13 o 
   9   2   5       78.19       46.72      5.72 o 
  10   2   5      390.19      432.84     12.40 o 
  11   2   5      397.79      339.01     12.15 o 
  12   2   5      340.16      325.98     11.64 o 
  13   2   5     1921.22     1990.14     35.95 o 
  14   2   5     1290.57     1397.76     26.68 o 
  15   2   5     1535.32     1580.93     27.06 o 
  16   2   5      173.24      113.41      9.12 o 
  17   2   5      237.55      221.67     13.02 o 
  18   2   5      462.43      469.12     22.89 o 
   1   3   5    19411.80    19680.90    191.03 o 
   2   3   5     4143.14     4088.71     42.92 o 
   3   3   5    29837.38    31166.56    250.95 o 
   4   3   5     1706.91     1803.28     25.25 o 
   5   3   5     2453.75     3023.57     34.89 o 
   6   3   5      186.31      300.13      8.22 o 
   7   3   5      197.92      210.94      8.13 o 
   8   3   5       65.16       52.90      5.52 o 
   9   3   5     1914.47     2013.38     27.08 o 
  10   3   5        5.76        5.26      4.68 o 
  11   3   5     1173.30     1078.92     19.86 o 
  12   3   5      133.98      121.05      9.56 o 
  13   3   5     1067.99     1129.30     30.74 o 
  14   3   5      119.28       97.45      8.89 o 
  15   3   5       58.26       92.55      9.85 o 
  16   3   5        0.18        1.89      6.14 o 
  17   3   5      266.07      305.18     18.72 o 
  18   3   5        0.19       12.87      9.35 o 
   0   4   5     2926.80     2952.89     46.09 o 
   1   4   5      100.01       85.22      5.15 o 
   2   4   5     7665.50     7898.06     81.07 o 
   3   4   5     3882.97     3998.83     37.77 o 
   4   4   5     1931.23     2015.07     20.59 o 
   5   4   5     2179.27     2367.52     24.32 o 
   6   4   5     2466.23     2335.56     23.95 o 
   7   4   5     1310.18     1286.51     20.03 o 
   8   4   5      289.65      297.90     10.42 o 
   9   4   5      417.07      429.90     11.82 o 
  10   4   5      950.22      913.63     17.57 o 
  11   4   5     1839.12     2032.99     33.48 o 
  12   4   5        4.74       -9.98      5.63 o 
  13   4   5      801.85      837.30     20.27 o 
  14   4   5      221.59      210.14     12.63 o 
  15   4   5      227.54      234.96     13.74 o 
  16   4   5        5.14        2.48      7.54 o 
  17   4   5      123.18      105.36     11.47 o 
   1   5   5    13325.34    13339.04    113.51 o 
   2   5   5      326.56      259.39      7.26 o 
   3   5   5    14602.45    16175.77    136.18 o 
   4   5   5       24.27       39.35      3.61 o 
   5   5   5    19721.70    20548.60    152.38 o 
   6   5   5      279.48      304.33      6.81 o 
   7   5   5      167.63      161.64      5.46 o 
   8   5   5      135.95      146.10      7.33 o 
   9   5   5     1485.19     1408.64     20.35 o 
  10   5   5      245.05      273.50     11.43 o 
  11   5   5     2599.17     2606.06     34.67 o 
  12   5   5      617.75      552.09     16.51 o 
  13   5   5     1056.04      987.24     22.50 o 
  14   5   5      207.23      197.51     14.07 o 
  15   5   5       32.54       21.19      7.70 o 
  16   5   5       33.04       19.01      8.13 o 
  17   5   5      193.27      245.03     15.52 o 
   0   6   5     1121.83     1127.34     21.11 o 
   1   6   5      103.87      109.03      4.54 o 
   2   6   5      413.62      350.28      8.13 o 
   3   6   5     1499.21     1410.09     14.22 o 
   4   6   5     1294.94     1470.71     17.08 o 
   5   6   5     4029.50     3850.43     55.23 o 
   6   6   5      391.46      348.27      7.51 o 
   7   6   5      525.43      562.48     10.35 o 
   8   6   5      576.60      598.87      9.67 o 
   9   6   5      252.92      258.90     11.28 o 
  10   6   5     1590.69     1632.62     25.24 o 
  11   6   5        5.09       -0.81      5.66 o 
  12   6   5       44.52       43.64      7.48 o 
  13   6   5       19.98       17.11      6.78 o 
  14   6   5       14.18        3.03      6.83 o 
  15   6   5      358.69      422.89     18.80 o 
  16   6   5        0.12        3.92      8.60 o 
  17   6   5        0.00       14.12      8.48 o 
   1   7   5      103.27      131.37      4.58 o 
   2   7   5     2398.92     2269.00     22.51 o 
   3   7   5     7168.99     6616.38     49.28 o 
   4   7   5       58.94       98.76      4.55 o 
   5   7   5     2321.02     2075.50     20.23 o 
   6   7   5      487.98      456.07      9.10 o 
   7   7   5     2753.15     2632.59     25.83 o 
   8   7   5       72.09       64.98      5.50 o 
   9   7   5      160.39      191.53      7.26 o 
  10   7   5      770.33      703.79     18.82 o 
  11   7   5     1671.31     1702.92     31.50 o 
  12   7   5       17.56       17.59      6.43 o 
  13   7   5        2.94        8.92      7.25 o 
  14   7   5      159.28      118.13     12.02 o 
  15   7   5      747.27      772.69     23.62 o 
  16   7   5      432.41      411.16     19.56 o 
  17   7   5       50.25       45.11     11.25 o 
   0   8   5      640.48      568.17     12.69 o 
   1   8   5        1.95       -1.46      2.15 o 
   2   8   5       12.39       19.79      2.87 o 
   3   8   5     1009.16     1085.02     14.43 o 
   4   8   5        8.74        1.86      2.25 o 
   5   8   5      222.68      208.90      6.89 o 
   6   8   5     4452.03     4303.40     39.69 o 
   7   8   5      919.85      752.43     12.91 o 
   8   8   5      890.65      855.90     13.39 o 
   9   8   5      858.54      808.68     15.79 o 
  10   8   5     2596.37     2526.04     34.83 o 
  11   8   5      767.66      818.29     22.17 o 
  12   8   5       64.47       41.21      8.61 o 
  13   8   5       16.82       18.99     11.62 o 
  14   8   5       36.41       22.31      8.02 o 
  15   8   5      245.85      268.70     19.30 o 
  16   8   5        3.41       -0.18      5.95 o 
   1   9   5     3554.78     3468.46     27.58 o 
   2   9   5     1522.55     1447.16     15.55 o 
   3   9   5        9.15        8.67      3.20 o 
   4   9   5      129.51      120.97      5.97 o 
   5   9   5      333.09      295.35      8.53 o 
   6   9   5      791.00      782.14     16.18 o 
   7   9   5        0.48        1.28      3.39 o 
   8   9   5      145.48      148.65      9.31 o 
   9   9   5      211.06      272.20     10.63 o 
  10   9   5       96.45      121.58      9.01 o 
  11   9   5      203.31      205.81     17.46 o 
  12   9   5       15.79        5.85      6.58 o 
  13   9   5        4.46       -2.95      6.04 o 
  14   9   5        1.25        6.12      9.29 o 
  15   9   5       41.37       11.49      9.26 o 
  16   9   5      110.69      120.68     11.85 o 
   0  10   5      355.95      318.33     11.57 o 
   1  10   5      407.38      451.87      8.71 o 
   2  10   5     1528.70     1553.02     18.37 o 
   3  10   5     1730.65     1731.65     19.86 o 
   4  10   5     1278.51     1217.71     16.94 o 
   5  10   5     1070.18     1039.73     16.57 o 
   6  10   5     1283.82     1259.74     18.57 o 
   7  10   5      566.08      529.65     12.16 o 
   8  10   5      461.12      449.36     11.99 o 
   9  10   5      531.77      545.42     13.82 o 
  10  10   5      351.14      311.53     13.01 o 
  11  10   5     1580.93     1651.42     26.26 o 
  12  10   5     1187.03     1113.71     25.08 o 
  13  10   5        1.08        1.89      6.65 o 
  14  10   5      250.30      209.87     14.12 o 
  15  10   5       66.17       60.92      9.75 o 
   1  11   5     4605.64     4637.62     44.96 o 
   2  11   5     2043.75     1980.21     27.99 o 
   3  11   5     5536.05     5522.93     48.89 o 
   4  11   5      774.34      729.60     15.68 o 
   5  11   5     2088.00     2003.69     24.86 o 
   6  11   5       46.70       47.30      5.73 o 
   7  11   5      465.99      484.94     13.84 o 
   8  11   5        2.85        1.06      5.54 o 
   9  11   5      238.84      277.04     11.56 o 
  10  11   5      254.48      236.98     11.77 o 
  11  11   5     1470.78     1309.41     25.28 o 
  12  11   5       12.01        7.74      4.88 o 
  13  11   5      642.52      688.76     20.32 o 
  14  11   5       78.14      113.57     11.16 o 
  15  11   5      587.75      644.34     20.86 o 
   0  12   5        0.41       -0.44      7.82 o 
   1  12   5      142.10      135.54      8.63 o 
   2  12   5      941.60      790.78     16.38 o 
   3  12   5      919.56      967.97     21.01 o 
   4  12   5      468.09      418.47     13.42 o 
   5  12   5     2779.10     2763.32     33.78 o 
   6  12   5      230.58      242.60     10.80 o 
   7  12   5       20.22        7.45      5.14 o 
   8  12   5      603.47      605.17     18.23 o 
   9  12   5      399.64      404.60     12.68 o 
  10  12   5       34.89       20.82      5.62 o 
  11  12   5        3.40       10.90      6.46 o 
  12  12   5       28.98       30.17      7.81 o 
  13  12   5      894.78      847.01     43.53 o 
  14  12   5        0.09        2.08      6.17 o 
   1  13   5     1967.05     1848.01     29.52 o 
   2  13   5        6.93       -1.74      5.53 o 
   3  13   5     1843.92     1776.32     27.18 o 
   4  13   5       34.47       30.65      6.86 o 
   5  13   5      614.91      570.06     16.62 o 
   6  13   5        9.92       -6.45      9.86 o 
   7  13   5       17.36        8.55      7.02 o 
   8  13   5       88.08       79.34      7.56 o 
   9  13   5     2643.62     2744.52     34.72 o 
  10  13   5       41.27       73.59      7.87 o 
  11  13   5      244.45      276.08     13.57 o 
  12  13   5       40.76       43.75      8.55 o 
  13  13   5        1.13        3.71      6.60 o 
   0  14   5     1201.22     1073.24     34.54 o 
   1  14   5      184.11      206.37     13.03 o 
   2  14   5       74.49       52.16      8.57 o 
   3  14   5      138.26      117.61     10.76 o 
   4  14   5      105.52       61.56      8.48 o 
   5  14   5       64.91       65.81      9.13 o 
   6  14   5      323.50      336.17     14.87 o 
   7  14   5      212.43      240.91     13.92 o 
   8  14   5       35.94       10.40      6.35 o 
   9  14   5       10.49        2.51      7.05 o 
  10  14   5        0.56       -1.84      7.51 o 
  11  14   5      222.42      213.46     15.16 o 
  12  14   5        1.68        2.60      8.75 o 
   1  15   5      853.09      817.46     22.41 o 
   2  15   5        6.61       11.99      7.55 o 
   3  15   5       51.69       71.91     10.26 o 
   4  15   5      717.17      674.67     20.42 o 
   5  15   5        3.08        0.13      7.30 o 
   6  15   5        9.92       12.83      7.67 o 
   7  15   5      148.14      135.72     11.78 o 
   8  15   5      120.75      100.34     13.85 o 
   9  15   5      395.81      374.79     17.10 o 
  10  15   5       25.41       19.15      7.80 o 
  11  15   5       60.39       70.01      8.79 o 
   0  16   5     2470.74     2536.16     59.16 o 
   1  16   5      101.47      104.23     12.13 o 
   2  16   5     1426.26     1421.76     32.60 o 
   3  16   5      378.29      399.89     18.88 o 
   4  16   5       61.49       66.54     10.74 o 
   5  16   5     2093.77     2216.27     38.81 o 
   6  16   5        4.60        3.54      8.14 o 
   7  16   5       76.44       78.11     12.55 o 
   8  16   5      342.67      348.74     17.40 o 
   9  16   5      533.39      589.78     19.80 o 
  10  16   5      293.17      311.27     18.86 o 
   1  17   5      999.27     1091.00     29.29 o 
   2  17   5        0.00        7.04      8.61 o 
   3  17   5        1.00        9.22      8.65 o 
   4  17   5        0.23       -4.58      9.21 o 
   5  17   5      119.15      162.55     14.29 o 
   6  17   5      382.56      431.39     20.75 o 
   7  17   5       31.38       38.66      9.85 o 
   8  17   5      154.48      132.09     13.06 o 
   0  18   5       21.14       17.56     14.11 o 
   1  18   5      457.83      469.65     21.94 o 
   2  18   5      204.41      237.10     18.88 o 
   3  18   5        4.90       16.07     11.12 o 
   4  18   5      877.14      887.96     27.89 o 
   5  18   5        0.00        1.47      8.98 o 
   6  18   5      318.02      348.51     18.74 o 
   1  19   5      224.59      267.60     18.96 o 
   2  19   5        2.86       -0.86     10.65 o 
   3  19   5     1389.70     1396.40     38.44 o 
   4  19   5      314.79      359.52     20.96 o 
   0   0   6     1756.23     1915.49     36.79 o 
   1   0   6    10458.65    11518.70    145.76 o 
   2   0   6     7442.15     7239.37    328.58 o 
   3   0   6     1063.98      997.37     27.15 o 
   4   0   6     1539.01     1547.78     26.55 o 
   5   0   6     2010.10     1899.50     28.64 o 
   6   0   6     5833.08     5927.57     72.96 o 
   7   0   6     8580.92     8909.90    105.83 o 
   8   0   6     1124.23     1340.74     33.89 o 
   9   0   6     4931.62     5022.97     68.03 o 
  10   0   6       99.71       89.88      9.52 o 
  11   0   6       46.15       20.13     11.01 o 
  12   0   6      106.75      141.12     12.04 o 
  13   0   6        5.71        9.70      9.17 o 
  14   0   6      840.80      891.05     30.29 o 
  15   0   6     2343.06     2229.23     43.34 o 
  16   0   6       73.53       59.32     11.00 o 
  17   0   6       67.95       55.75     13.46 o 
  18   0   6       68.98       76.22     14.17 o 
   1   1   6       70.69       84.98      6.18 o 
   2   1   6      302.60      434.85     12.07 o 
   3   1   6       25.97       17.91      5.71 o 
   4   1   6     2181.66     2358.37     25.89 o 
   5   1   6      856.64      919.21     13.19 o 
   6   1   6      289.19      374.27     10.25 o 
   7   1   6     1624.89     1582.30     19.58 o 
   8   1   6      109.17      112.75      6.97 o 
   9   1   6      312.36      347.98     10.70 o 
  10   1   6      271.95      276.08     11.01 o 
  11   1   6     1164.39     1259.58     27.40 o 
  12   1   6      619.48      614.17     16.40 o 
  13   1   6      632.08      657.09     19.02 o 
  14   1   6       18.19       11.21      5.25 o 
  15   1   6      898.75      815.99     21.03 o 
  16   1   6     1058.38     1028.27     19.87 o 
  17   1   6      150.08      166.15      9.84 o 
  18   1   6      114.17      121.82     13.08 o 
   0   2   6      541.53      619.54     11.83 o 
   1   2   6     1885.17     2105.94     20.08 o 
   2   2   6     7616.28     8016.60     79.86 o 
   3   2   6        1.43        4.16      1.93 o 
   4   2   6     7435.50     7523.14     60.51 o 
   5   2   6       11.15        4.68      2.55 o 
   6   2   6      518.82      533.17     10.82 o 
   7   2   6      246.59      279.92      8.79 o 
   8   2   6      410.06      473.45     11.63 o 
   9   2   6     1223.94     1283.34     20.39 o 
  10   2   6      582.71      663.65     15.11 o 
  11   2   6      213.73      238.65     10.84 o 
  12   2   6        5.23        8.54      5.66 o 
  13   2   6      306.55      342.66     14.40 o 
  14   2   6      325.15      401.01     18.88 o 
  15   2   6      173.80      170.92     13.47 o 
  16   2   6       15.58       17.95      7.24 o 
  17   2   6      309.38      283.39     12.87 o 
   1   3   6      855.98      867.50     11.98 o 
   2   3   6      786.44      645.75     15.73 o 
   3   3   6     6041.11     6162.96     57.25 o 
   4   3   6     5713.02     6092.70     69.51 o 
   5   3   6     2394.90     2531.38     27.79 o 
   6   3   6     8985.83     9568.47     84.69 o 
   7   3   6     4984.03     5421.81     52.83 o 
   8   3   6       80.36       67.77      6.32 o 
   9   3   6      495.34      458.06     12.28 o 
  10   3   6     2600.88     2703.30     33.95 o 
  11   3   6     1124.13     1079.95     20.16 o 
  12   3   6      160.91      140.18     10.60 o 
  13   3   6        5.45        2.96      6.38 o 
  14   3   6       95.21       73.76      9.18 o 
  15   3   6       49.92       40.94      8.55 o 
  16   3   6      234.03      260.19     17.91 o 
  17   3   6      177.98      171.36     11.20 o 
   0   4   6     2248.45     2365.24     39.59 o 
   1   4   6     2172.84     2310.13     25.82 o 
   2   4   6      811.54      790.06     12.08 o 
   3   4   6     6339.82     6299.58     47.08 o 
   4   4   6       16.16       58.36      5.25 o 
   5   4   6     1696.03     1630.23     17.37 o 
   6   4   6     3739.59     3611.99     35.28 o 
   7   4   6       81.63       43.40      4.88 o 
   8   4   6      725.11      668.86     13.81 o 
   9   4   6       27.33       26.55      5.44 o 
  10   4   6     2719.14     2664.71     31.70 o 
  11   4   6     1855.19     1838.60     30.83 o 
  12   4   6      270.93      222.67     13.38 o 
  13   4   6     1147.49     1115.10     25.43 o 
  14   4   6     1271.34     1178.14     27.21 o 
  15   4   6       21.62       18.96      8.60 o 
  16   4   6        0.45        2.73      7.43 o 
  17   4   6      301.46      294.36     14.10 o 
   1   5   6     4430.89     4480.77     39.38 o 
   2   5   6      909.80     1020.77     14.64 o 
   3   5   6     4654.36     4789.21     43.83 o 
   4   5   6       17.12        6.04      2.66 o 
   5   5   6        1.59        2.74      2.90 o 
   6   5   6      419.37      451.03      8.71 o 
   7   5   6     2324.87     2427.05     28.89 o 
   8   5   6      946.18      948.23     20.52 o 
   9   5   6     2967.52     2856.54     34.63 o 
  10   5   6      537.81      562.91     15.66 o 
  11   5   6     1235.79     1226.21     25.80 o 
  12   5   6     2303.91     2113.36     33.41 o 
  13   5   6       22.13       39.44      9.43 o 
  14   5   6        6.40        9.39      6.88 o 
  15   5   6       26.57       17.42      8.07 o 
  16   5   6      220.37      208.50     15.38 o 
  17   5   6      530.29      525.47     20.81 o 
   0   6   6       69.94        8.19      5.22 o 
   1   6   6      388.66      443.23      7.90 o 
   2   6   6      255.52      231.09      5.92 o 
   3   6   6     2515.98     2326.67     34.19 o 
   4   6   6       39.84       45.07      3.49 o 
   5   6   6     3707.32     3503.89     34.63 o 
   6   6   6     2533.86     2467.11     22.28 o 
   7   6   6       24.72       16.79      3.26 o 
   8   6   6      154.89      183.31      8.55 o 
   9   6   6      285.53      275.79     10.98 o 
  10   6   6     1676.10     1642.55     27.30 o 
  11   6   6       11.80        1.43      6.20 o 
  12   6   6     1020.43      986.90     24.83 o 
  13   6   6     2168.87     2085.78     38.32 o 
  14   6   6       29.75       24.35      8.80 o 
  15   6   6        3.50        4.38      7.34 o 
  16   6   6       17.26       27.44      9.88 o 
  17   6   6      130.86      137.00     12.83 o 
   1   7   6       13.23       18.99      3.26 o 
   2   7   6     1907.29     1951.91     19.97 o 
   3   7   6        6.00       11.28      2.90 o 
   4   7   6      113.52      132.54      5.53 o 
   5   7   6      827.63      897.22     12.27 o 
   6   7   6       24.84       19.61      3.55 o 
   7   7   6      237.11      265.93      8.30 o 
   8   7   6      103.63      111.53      6.82 o 
   9   7   6      120.69      148.37     12.08 o 
  10   7   6      284.06      292.55     14.52 o 
  11   7   6       23.30       25.86      7.73 o 
  12   7   6       16.91       12.85      7.32 o 
  13   7   6        0.59        2.87      7.10 o 
  14   7   6        2.66        3.28      7.64 o 
  15   7   6        6.66       10.51      8.79 o 
  16   7   6        0.44        0.94      9.52 o 
   0   8   6     7319.06     7313.79     89.33 o 
   1   8   6      231.19      249.94      7.78 o 
   2   8   6      842.05      929.96     14.37 o 
   3   8   6     4529.87     4362.83     37.34 o 
   4   8   6        4.72        8.54      3.34 o 
   5   8   6     2622.23     2460.87     25.69 o 
   6   8   6     1652.81     1702.09     20.92 o 
   7   8   6      481.40      472.21     10.68 o 
   8   8   6        6.35        1.40      6.85 o 
   9   8   6      241.42      226.99     12.42 o 
  10   8   6      590.41      567.61     20.26 o 
  11   8   6       89.48       82.19     10.69 o 
  12   8   6       83.24       89.36     13.64 o 
  13   8   6     1014.54      933.63     37.84 o 
  14   8   6       78.50       56.48      9.79 o 
  15   8   6        8.63        8.40      8.14 o 
  16   8   6        8.90       24.78      8.11 o 
   1   9   6     4485.01     4407.74     37.17 o 
   2   9   6     1826.57     1742.32     19.28 o 
   3   9   6     1640.61     1499.22     18.46 o 
   4   9   6     1062.62     1045.21     15.35 o 
   5   9   6       33.96       24.20      4.15 o 
   6   9   6        4.29        3.87      3.91 o 
   7   9   6     1080.20     1028.16     18.28 o 
   8   9   6     1959.43     1836.91     23.70 o 
   9   9   6     5709.49     5687.38     59.52 o 
  10   9   6     1970.10     2104.84     27.70 o 
  11   9   6       41.03       19.29     10.29 o 
  12   9   6      120.07       89.58      9.64 o 
  13   9   6       85.28       93.63      9.92 o 
  14   9   6      396.42      393.06     18.71 o 
  15   9   6       24.52       16.41      8.96 o 
   0  10   6        6.82       -2.07      5.07 o 
   1  10   6      209.46      223.60      9.14 o 
   2  10   6       17.39       29.29      5.20 o 
   3  10   6     2358.11     2231.20     23.67 o 
   4  10   6     1045.22     1015.90     14.85 o 
   5  10   6     2903.52     2754.62     28.83 o 
   6  10   6     1326.68     1168.71     20.55 o 
   7  10   6        1.41       -2.05      3.49 o 
   8  10   6        1.62        3.00      4.24 o 
   9  10   6      163.29      162.81     11.19 o 
  10  10   6      366.78      372.09     12.79 o 
  11  10   6      356.40      319.27     16.55 o 
  12  10   6      889.00      860.65     22.36 o 
  13  10   6     1072.75     1122.16     26.00 o 
  14  10   6        8.31       17.98      7.96 o 
  15  10   6      135.07      171.66     12.87 o 
   1  11   6       33.31       53.15      6.21 o 
   2  11   6     1211.54     1145.70     18.58 o 
   3  11   6      534.99      529.45     13.45 o 
   4  11   6     1269.81     1230.39     21.10 o 
   5  11   6        5.53        4.59      4.32 o 
   6  11   6       46.05       21.78      5.16 o 
   7  11   6      511.09      458.31     16.74 o 
   8  11   6        5.93        3.40      4.50 o 
   9  11   6       17.38       15.57      5.42 o 
  10  11   6      412.75      444.48     14.03 o 
  11  11   6       46.31       63.86      7.48 o 
  12  11   6      514.53      537.45     26.20 o 
  13  11   6      297.45      327.72     18.28 o 
  14  11   6      249.38      234.19     16.31 o 
   0  12   6      312.15      261.86     15.81 o 
   1  12   6       41.46       30.48      6.61 o 
   2  12   6     3118.90     3022.88     36.72 o 
   3  12   6        1.12        3.34      5.61 o 
   4  12   6       31.87       30.28      6.43 o 
   5  12   6      719.14      703.41     17.65 o 
   6  12   6     1368.77     1326.46     25.77 o 
   7  12   6       24.76       27.04      6.76 o 
   8  12   6      533.16      551.15     14.13 o 
   9  12   6      293.26      301.08     15.24 o 
  10  12   6        9.09       -2.30      5.72 o 
  11  12   6      286.82      284.57     14.29 o 
  12  12   6        0.31       -6.74      5.02 o 
  13  12   6       83.85       83.29     11.03 o 
  14  12   6       22.35       20.49      8.81 o 
   1  13   6      975.15     1020.56     39.22 o 
   2  13   6     1951.51     1951.59     28.78 o 
   3  13   6        3.36        0.14      7.03 o 
   4  13   6      181.70      162.39     10.26 o 
   5  13   6      661.69      648.59     19.20 o 
   6  13   6      727.40      720.85     19.96 o 
   7  13   6      527.75      510.16     17.09 o 
   8  13   6      112.18      126.51     16.31 o 
   9  13   6     1041.09     1057.42     23.25 o 
  10  13   6      126.12      131.47      9.54 o 
  11  13   6      269.58      290.62     16.25 o 
  12  13   6       61.79       52.60     11.77 o 
  13  13   6       20.21       22.53      9.96 o 
   0  14   6        1.38       -7.50      9.75 o 
   1  14   6      559.23      550.02     18.57 o 
   2  14   6        2.72        3.06      6.55 o 
   3  14   6      800.93      747.09     20.72 o 
   4  14   6      247.89      292.22     16.29 o 
   5  14   6      190.73      169.40     13.84 o 
   6  14   6       20.50       15.32     10.85 o 
   7  14   6     1469.14     1531.25     29.82 o 
   8  14   6        0.79       -0.53      7.01 o 
   9  14   6      435.18      438.20     16.80 o 
  10  14   6      148.15      124.17     12.31 o 
  11  14   6      142.79      107.01     11.94 o 
  12  14   6       88.05      116.08     13.51 o 
   1  15   6        4.93       22.55      7.87 o 
   2  15   6      201.11      219.82     15.18 o 
   3  15   6      289.86      242.64     14.56 o 
   4  15   6      535.76      591.10     29.12 o 
   5  15   6       78.50       70.87      9.95 o 
   6  15   6      232.35      213.80     14.04 o 
   7  15   6       15.41        5.72      7.64 o 
   8  15   6       10.64       -1.19      9.97 o 
   9  15   6       47.87       70.27     14.25 o 
  10  15   6      250.20      281.61     16.04 o 
  11  15   6      428.71      410.08     24.55 o 
   0  16   6      485.28      595.02     29.39 o 
   1  16   6       45.23       41.23      9.94 o 
   2  16   6        7.10       -0.29      8.19 o 
   3  16   6        0.00        4.40      7.96 o 
   4  16   6      153.33      181.79     14.60 o 
   5  16   6       23.83       25.58      9.92 o 
   6  16   6       79.90       60.09      9.99 o 
   7  16   6       57.64       53.75     12.19 o 
   8  16   6       33.79       23.95      7.98 o 
   9  16   6       66.27       86.38     10.77 o 
  10  16   6       15.56       17.96      7.89 o 
   1  17   6       36.60       48.10     10.68 o 
   2  17   6      821.72      853.44     26.69 o 
   3  17   6      965.22     1028.93     32.79 o 
   4  17   6        5.24       28.22     10.93 o 
   5  17   6     1107.53     1113.62     29.76 o 
   6  17   6      315.58      361.68     18.64 o 
   7  17   6      234.80      261.70     16.21 o 
   8  17   6        0.49       -1.53      8.04 o 
   0  18   6      109.74      101.83     21.29 o 
   1  18   6      197.34      197.32     17.30 o 
   2  18   6       36.16       44.14     11.22 o 
   3  18   6      764.45      818.97     29.54 o 
   4  18   6       70.90       56.18     11.41 o 
   5  18   6       38.54       23.09      9.78 o 
   6  18   6      340.21      397.57     21.10 o 
   1  19   6       55.85       58.60     12.42 o 
   2  19   6      145.08      134.78     16.42 o 
   1   1   7     2079.07     2104.41     21.17 o 
   2   1   7       95.00      159.52      5.50 o 
   3   1   7     4457.12     4664.27     55.04 o 
   4   1   7       45.97       64.22      4.52 o 
   5   1   7      588.84      673.75     11.85 o 
   6   1   7       66.53       70.11      4.67 o 
   7   1   7     1444.52     1456.73     18.75 o 
   8   1   7     1207.30     1258.68     17.93 o 
   9   1   7     2497.22     2502.66     28.96 o 
  10   1   7      233.40      235.62      9.62 o 
  11   1   7       67.26       78.59      6.88 o 
  12   1   7        4.19       -5.88      4.83 o 
  13   1   7       22.30        6.28      5.53 o 
  14   1   7     1349.45     1466.89     28.39 o 
  15   1   7      262.21      313.62     15.72 o 
  16   1   7      850.53      828.98     18.58 o 
  17   1   7      234.98      265.48     12.20 o 
   0   2   7    28276.16    29145.56    315.71 o 
   1   2   7     3479.94     3926.38     34.46 o 
   2   2   7      697.37      660.25     10.00 o 
   3   2   7    12362.54    12476.19    110.97 o 
   4   2   7     1900.21     2053.04     20.00 o 
   5   2   7     5311.93     5283.94     49.06 o 
   6   2   7    12949.85    13452.19    107.57 o 
   7   2   7      692.26      811.84     13.76 o 
   8   2   7      898.05      840.35     14.24 o 
   9   2   7      432.85      434.10     10.97 o 
  10   2   7      142.27      172.83      9.35 o 
  11   2   7     2516.40     2535.69     33.76 o 
  12   2   7      523.18      583.34     16.58 o 
  13   2   7     2205.52     2228.79     38.69 o 
  14   2   7      130.61      127.03      9.71 o 
  15   2   7        0.17       -3.85      5.56 o 
  16   2   7       10.90       15.05      7.05 o 
  17   2   7       61.19       48.63      7.37 o 
   1   3   7      137.99       76.63      3.41 o 
   2   3   7     1874.92     2105.15     20.88 o 
   3   3   7        0.58       13.19      2.49 o 
   4   3   7      515.29      501.11      6.77 o 
   5   3   7      428.67      341.12      8.20 o 
   6   3   7     3352.76     3502.62     35.99 o 
   7   3   7     4311.72     4390.14     41.48 o 
   8   3   7      383.28      404.08     14.91 o 
   9   3   7     3137.80     3173.87     37.11 o 
  10   3   7      581.43      572.04     14.24 o 
  11   3   7       42.12       49.62      6.81 o 
  12   3   7     1475.24     1512.68     29.71 o 
  13   3   7      267.32      279.03     14.41 o 
  14   3   7       71.56       80.96      9.27 o 
  15   3   7     1112.84      989.77     30.30 o 
  16   3   7      227.47      230.74     13.03 o 
  17   3   7       38.59       32.85      8.16 o 
   0   4   7     9777.68     9162.94    124.85 o 
   1   4   7        0.24        6.85      2.82 o 
   2   4   7     4173.87     4314.79     41.75 o 
   3   4   7     1110.43     1249.77     15.79 o 
   4   4   7     3438.28     3271.90     24.99 o 
   5   4   7     2994.42     2962.11     30.60 o 
   6   4   7     3444.41     3358.24     31.54 o 
   7   4   7      906.05      888.62     15.48 o 
   8   4   7     2728.25     2540.98     30.86 o 
   9   4   7      953.19      972.64     17.85 o 
  10   4   7      270.06      280.60     11.22 o 
  11   4   7      542.08      506.89     15.32 o 
  12   4   7     1656.25     1603.70     28.46 o 
  13   4   7      387.61      364.25     19.32 o 
  14   4   7     1048.30     1063.37     29.31 o 
  15   4   7       18.06       20.55     11.00 o 
  16   4   7       32.75       39.66     10.05 o 
  17   4   7      431.36      418.09     22.03 o 
   1   5   7        7.57        5.49      2.69 o 
   2   5   7     1917.51     2011.02     26.85 o 
   3   5   7       90.45       88.91      6.28 o 
   4   5   7      877.47      824.90     10.34 o 
   5   5   7      397.22      352.84      6.70 o 
   6   5   7       75.21       79.34      4.62 o 
   7   5   7      370.36      343.22     14.03 o 
   8   5   7       12.30        6.25      4.46 o 
   9   5   7     1839.30     1679.04     25.20 o 
  10   5   7     1623.91     1601.44     25.27 o 
  11   5   7       15.21       22.74      6.77 o 
  12   5   7      221.72      219.01     14.37 o 
  13   5   7      272.42      221.52     16.15 o 
  14   5   7      391.82      404.64     20.36 o 
  15   5   7       31.35       17.25      7.92 o 
  16   5   7      495.80      551.06     34.43 o 
  17   5   7       22.08       26.29     19.36 o 
   0   6   7     4271.33     4215.18     66.33 o 
   1   6   7     1304.28     1381.48     16.14 o 
   2   6   7     2554.54     2468.62     24.19 o 
   3   6   7      256.15      185.33      6.72 o 
   4   6   7      326.26      312.87      8.44 o 
   5   6   7      702.42      682.27     12.78 o 
   6   6   7     1839.61     1886.12     21.26 o 
   7   6   7     2097.99     2179.99     23.58 o 
   8   6   7     1008.76     1051.14     23.15 o 
   9   6   7      184.82      146.80     11.17 o 
  10   6   7       80.44       79.56     10.31 o 
  11   6   7     1342.37     1325.56     31.56 o 
  12   6   7       34.08       43.09      8.55 o 
  13   6   7      405.83      397.14     18.43 o 
  14   6   7      165.11      133.89     12.63 o 
  15   6   7      824.36      851.86     32.48 o 
  16   6   7       12.95        7.53     12.38 o 
   1   7   7     3531.02     3137.37     31.81 o 
   2   7   7      160.51      153.27      5.47 o 
   3   7   7      566.96      547.37      9.49 o 
   4   7   7      833.23      756.03     14.18 o 
   5   7   7      120.84       98.45      6.05 o 
   6   7   7       35.20       14.45      3.25 o 
   7   7   7      824.39      809.98     17.50 o 
   8   7   7        6.36       -3.82      3.63 o 
   9   7   7     1048.85      953.46     22.77 o 
  10   7   7     1151.76     1228.05     26.82 o 
  11   7   7      377.61      403.08     17.12 o 
  12   7   7      509.44      483.99     18.18 o 
  13   7   7      129.82      107.09     11.57 o 
  14   7   7        6.37       14.01      8.27 o 
  15   7   7     1326.74     1364.81     32.36 o 
  16   7   7        0.66        3.44      7.66 o 
   0   8   7     7895.33     7717.49    113.09 o 
   1   8   7     1557.07     1509.25     23.76 o 
   2   8   7     1314.15     1242.61     15.51 o 
   3   8   7       12.20        2.61      2.86 o 
   4   8   7      142.94      145.04      6.17 o 
   5   8   7      389.43      337.91      8.89 o 
   6   8   7      143.36      170.88      9.39 o 
   7   8   7      908.87      916.32     15.57 o 
   8   8   7     2565.48     2590.84     33.44 o 
   9   8   7       59.10       22.61      5.93 o 
  10   8   7        4.55        7.03      6.92 o 
  11   8   7      401.12      394.19     17.42 o 
  12   8   7      423.34      417.68     18.52 o 
  13   8   7        0.23        6.72      7.67 o 
  14   8   7      122.19      166.42     14.13 o 
  15   8   7      646.40      693.68     35.90 o 
  16   8   7      429.92      392.51     30.01 o 
   1   9   7       33.86       48.09      6.46 o 
   2   9   7       64.75       68.45      6.05 o 
   3   9   7     1463.22     1302.90     17.79 o 
   4   9   7      793.36      764.69     12.53 o 
   5   9   7      320.65      340.45      9.87 o 
   6   9   7      363.27      311.57      9.53 o 
   7   9   7      168.46      147.91      7.33 o 
   8   9   7       20.23       27.94      5.64 o 
   9   9   7        4.48       10.82      5.13 o 
  10   9   7     1126.17     1035.04     24.59 o 
  11   9   7       20.99       12.92      7.15 o 
  12   9   7       39.54       29.25      6.55 o 
  13   9   7      118.29      117.39     10.85 o 
  14   9   7        3.20        8.33      6.92 o 
  15   9   7        3.86       17.50      8.34 o 
   0  10   7     1381.29     1367.67     30.01 o 
   1  10   7      122.58      130.72      7.71 o 
   2  10   7     3158.84     3045.57     33.18 o 
   3  10   7     1492.72     1388.83     22.42 o 
   4  10   7       52.25       47.79      6.68 o 
   5  10   7     1032.93      876.39     16.12 o 
   6  10   7     1984.37     1852.27     26.49 o 
   7  10   7     1866.53     1819.40     24.42 o 
   8  10   7      873.73      850.22     15.74 o 
   9  10   7       79.62       72.28      7.41 o 
  10  10   7      107.46       98.32      7.94 o 
  11  10   7      617.60      583.16     20.55 o 
  12  10   7      139.41      141.07     14.61 o 
  13  10   7      215.56      173.73     13.96 o 
  14  10   7      412.47      500.42     20.14 o 
  15  10   7       98.66      116.45     12.36 o 
   1  11   7      130.89      140.43      8.62 o 
   2  11   7       44.29       41.60      5.97 o 
   3  11   7     2516.64     2514.61     30.64 o 
   4  11   7      434.75      379.58     14.64 o 
   5  11   7      372.23      409.88     17.65 o 
   6  11   7      188.02      151.58     13.76 o 
   7  11   7      541.93      526.55     19.54 o 
   8  11   7      573.02      536.03     14.23 o 
   9  11   7      874.77      840.52     15.47 o 
  10  11   7       61.02       65.79      7.65 o 
  11  11   7      129.20      134.08      9.17 o 
  12  11   7      126.83      158.41     13.24 o 
  13  11   7      280.52      263.68     17.00 o 
  14  11   7       38.75       49.87      9.53 o 
   0  12   7     1929.54     1958.07     39.27 o 
   1  12   7      527.19      544.64     15.90 o 
   2  12   7      114.05      116.34      8.87 o 
   3  12   7     4311.94     4074.10     45.80 o 
   4  12   7      225.57      228.36     11.86 o 
   5  12   7       81.18       98.84      9.48 o 
   6  12   7      951.57      979.16     22.17 o 
   7  12   7      796.65      770.20     19.74 o 
   8  12   7       52.31       29.04      6.46 o 
   9  12   7      160.93      158.70     10.69 o 
  10  12   7        2.41        7.43      7.79 o 
  11  12   7      665.07      620.38     23.64 o 
  12  12   7      451.37      450.02     36.51 o 
  13  12   7      930.11      908.31     35.54 o 
   1  13   7      579.98      584.00     18.62 o 
   2  13   7       93.76       87.86      9.16 o 
   3  13   7      102.94      104.38      9.31 o 
   4  13   7      316.29      303.99     13.80 o 
   5  13   7       49.25       47.98      8.43 o 
   6  13   7       62.45       73.63      9.25 o 
   7  13   7      263.05      264.28     13.63 o 
   8  13   7     1892.82     1982.22     33.39 o 
   9  13   7      341.14      358.63     16.75 o 
  10  13   7      285.93      255.09     15.63 o 
  11  13   7        0.24        1.72      6.65 o 
  12  13   7        7.85       29.93      7.99 o 
   0  14   7      318.54      326.35     23.09 o 
   1  14   7      213.34      224.27     14.03 o 
   2  14   7     1683.14     1632.79     31.21 o 
   3  14   7      302.64      285.89     15.05 o 
   4  14   7        0.24        3.39      7.64 o 
   5  14   7      196.68      216.43     13.45 o 
   6  14   7      486.64      453.28     17.34 o 
   7  14   7       31.10       21.16      7.49 o 
   8  14   7      125.31      118.06     10.64 o 
   9  14   7       29.87       19.32      7.86 o 
  10  14   7        9.83       18.19      9.42 o 
  11  14   7      366.09      361.25     18.62 o 
  12  14   7       28.93        4.20      9.55 o 
   1  15   7      189.46      190.52     13.65 o 
   2  15   7      825.06      887.98     26.46 o 
   3  15   7      461.50      478.58     19.86 o 
   4  15   7      513.97      519.51     19.99 o 
   5  15   7        2.93       -0.87      7.75 o 
   6  15   7      567.35      575.86     19.72 o 
   7  15   7      109.71      131.31     13.12 o 
   8  15   7       60.13       42.12      8.98 o 
   9  15   7      920.66      927.81     23.50 o 
  10  15   7        4.37       12.67      7.19 o 
   0  16   7      424.32      455.55     26.89 o 
   1  16   7       11.88       16.62      8.47 o 
   2  16   7       59.23       62.15     10.99 o 
   3  16   7      504.28      536.23     21.49 o 
   4  16   7      174.16      175.93     14.53 o 
   5  16   7     1797.63     1784.06     38.88 o 
   6  16   7     1418.97     1579.07     34.77 o 
   7  16   7        2.14       10.76     11.27 o 
   8  16   7      585.85      723.22     21.85 o 
   9  16   7      202.53      200.38     14.48 o 
   1  17   7      761.21      755.40     25.54 o 
   2  17   7       16.59       19.13     10.36 o 
   3  17   7       14.00        9.77     10.29 o 
   4  17   7      102.98      133.71     15.31 o 
   5  17   7       89.48      100.26     12.86 o 
   6  17   7      172.46      204.38     18.19 o 
   7  17   7      372.06      430.36     18.78 o 
   0  18   7      333.88      294.73     33.15 o 
   1  18   7      132.07      166.37     15.52 o 
   2  18   7       67.21       71.27     12.63 o 
   3  18   7        9.05       20.61     11.20 o 
   4  18   7       86.41      115.40     15.05 o 
   5  18   7      138.53      140.77     14.57 o 
   0   0   8    22341.98    23471.88    362.54 o 
   1   0   8     1499.40     1592.33     24.38 o 
   2   0   8      967.34     1008.18     20.89 o 
   3   0   8    21815.04    23074.82    265.97 o 
   4   0   8      115.46      126.57      8.62 o 
   5   0   8       66.50       19.71      4.61 o 
   6   0   8     3438.12     3773.55     46.50 o 
   7   0   8     1569.74     1719.07     29.89 o 
   8   0   8     7399.62     7284.56     91.18 o 
   9   0   8     3745.89     4084.41     58.58 o 
  10   0   8     1024.33     1134.40     26.40 o 
  11   0   8     3288.14     3339.41     53.37 o 
  12   0   8     2665.63     2745.57     49.95 o 
  13   0   8     1625.34     1803.38     43.77 o 
  14   0   8       85.51       64.76     13.14 o 
  15   0   8      151.38      110.88     15.18 o 
  16   0   8      395.36      429.38     26.31 o 
  17   0   8      615.52      685.65     24.45 o 
   1   1   8    12667.42    13137.62    104.05 o 
   2   1   8     1294.19     1513.87     17.83 o 
   3   1   8      424.78      315.45     11.66 o 
   4   1   8     3396.36     3575.83     38.92 o 
   5   1   8      195.52      236.87      9.62 o 
   6   1   8     1769.08     1820.93     20.25 o 
   7   1   8     1332.41     1353.28     18.09 o 
   8   1   8      493.68      478.65     11.08 o 
   9   1   8      762.46      719.19     14.07 o 
  10   1   8     1021.91     1052.66     17.80 o 
  11   1   8      122.66      149.03     10.81 o 
  12   1   8       64.33       60.38      7.52 o 
  13   1   8      405.50      361.76     14.73 o 
  14   1   8      840.94      952.28     38.97 o 
  15   1   8      504.25      509.73     15.83 o 
  16   1   8      359.76      352.35     17.05 o 
  17   1   8      611.27      622.07     16.64 o 
   0   2   8     1660.35     1678.92     25.36 o 
   1   2   8     2011.42     2330.29     22.94 o 
   2   2   8       98.53      100.35      4.33 o 
   3   2   8     1813.40     2010.01     19.72 o 
   4   2   8       54.09       60.36      3.27 o 
   5   2   8      653.76      663.14     11.64 o 
   6   2   8      638.53      652.44     11.12 o 
   7   2   8     1222.21     1340.45     17.18 o 
   8   2   8      526.35      532.55     11.61 o 
   9   2   8       25.89       20.95      4.94 o 
  10   2   8     1340.49     1362.32     20.63 o 
  11   2   8      127.26      119.55      7.87 o 
  12   2   8      109.61      111.45      9.58 o 
  13   2   8       16.05       37.06      7.55 o 
  14   2   8      875.09      868.72     19.58 o 
  15   2   8       64.79       47.54      9.38 o 
  16   2   8        0.18       -3.84      5.68 o 
  17   2   8        0.41       15.51      8.64 o 
   1   3   8      165.86      108.80      4.23 o 
   2   3   8      835.76      747.36     10.48 o 
   3   3   8     1537.48     1717.32     18.87 o 
   4   3   8     2931.32     2647.31     25.95 o 
   5   3   8     1363.94     1499.14     16.37 o 
   6   3   8        8.67        6.57      3.28 o 
   7   3   8      210.44      242.86      7.74 o 
   8   3   8     2137.39     2049.67     24.56 o 
   9   3   8      351.60      327.09     10.13 o 
  10   3   8     1384.89     1391.30     22.31 o 
  11   3   8     2637.34     2591.04     42.61 o 
  12   3   8      183.18      204.24     11.41 o 
  13   3   8      132.92      150.18     10.11 o 
  14   3   8      156.04      213.93     17.52 o 
  15   3   8       53.85       37.68      9.36 o 
  16   3   8       82.00       60.78     14.09 o 
  17   3   8      164.24      187.30     19.80 o 
   0   4   8     1393.39     1209.02     37.54 o 
   1   4   8      618.74      762.44     13.39 o 
   2   4   8       47.43       58.61      4.67 o 
   3   4   8     3230.05     3261.96     32.10 o 
   4   4   8      149.38      113.72      4.28 o 
   5   4   8     3885.59     3857.12     30.86 o 
   6   4   8      207.19      272.66      7.86 o 
   7   4   8        0.26        1.18      3.33 o 
   8   4   8      696.67      669.90     12.83 o 
   9   4   8     3384.18     3268.62     35.19 o 
  10   4   8       27.14       15.84      5.32 o 
  11   4   8      453.99      473.35     16.30 o 
  12   4   8        0.86        1.34      8.08 o 
  13   4   8       13.65       30.14      8.68 o 
  14   4   8      289.39      282.28     16.62 o 
  15   4   8      154.09      178.95     14.36 o 
  16   4   8       24.79        9.90      9.66 o 
  17   4   8      244.35      251.41     16.92 o 
   1   5   8    10540.35    10319.01     91.19 o 
   2   5   8     3060.41     3000.64     30.40 o 
   3   5   8     6783.77     6744.84     63.57 o 
   4   5   8      205.32      189.80      7.55 o 
   5   5   8       38.00       55.86      3.26 o 
   6   5   8      386.47      336.72      7.67 o 
   7   5   8     4364.24     4406.01     55.51 o 
   8   5   8      335.02      420.88     13.51 o 
   9   5   8       12.89        3.76      6.05 o 
  10   5   8       86.36      104.17      9.97 o 
  11   5   8       10.45        9.89      7.38 o 
  12   5   8      316.69      284.18     16.12 o 
  13   5   8       88.03       94.85     11.19 o 
  14   5   8      322.10      332.00     18.84 o 
  15   5   8       66.76       78.33     11.45 o 
  16   5   8      856.64      836.74     26.12 o 
   0   6   8     4581.60     4319.63     68.54 o 
   1   6   8        4.06        4.71      2.80 o 
   2   6   8     1707.20     1643.23     28.20 o 
   3   6   8       73.67       68.38      4.99 o 
   4   6   8      255.87      211.75      7.67 o 
   5   6   8      258.27      282.38     10.27 o 
   6   6   8     2639.61     2598.02     34.18 o 
   7   6   8        9.32       13.09      3.89 o 
   8   6   8     4125.61     4029.61     54.61 o 
   9   6   8       98.87       55.86      8.70 o 
  10   6   8       12.96       16.85      7.01 o 
  11   6   8     1132.50     1181.52     27.16 o 
  12   6   8     2160.38     2133.98     38.63 o 
  13   6   8       32.54       22.79      8.23 o 
  14   6   8      239.73      246.18     17.94 o 
  15   6   8      944.80     1012.73     32.66 o 
  16   6   8       62.08       75.83     10.86 o 
   1   7   8       24.35       13.99      4.61 o 
   2   7   8      458.11      450.90      8.28 o 
   3   7   8     1150.54     1217.73     14.80 o 
   4   7   8       30.55       33.21      4.63 o 
   5   7   8       55.56       38.62      4.57 o 
   6   7   8      100.16      108.10      6.18 o 
   7   7   8       36.54       21.83      5.39 o 
   8   7   8        4.09        7.69      4.52 o 
   9   7   8      750.98      689.68     25.65 o 
  10   7   8      154.59      120.18     12.48 o 
  11   7   8       13.32        6.39      5.46 o 
  12   7   8       24.02        8.48      6.89 o 
  13   7   8        0.78        3.76      7.71 o 
  14   7   8      404.44      406.80     19.41 o 
  15   7   8        3.14        3.15      8.31 o 
  16   7   8      515.59      543.39     21.78 o 
   0   8   8     1758.21     1738.48     38.26 o 
   1   8   8     2438.27     2283.44     27.88 o 
   2   8   8      399.60      340.21     10.12 o 
   3   8   8       21.50        9.36      3.93 o 
   4   8   8      555.14      533.73     10.29 o 
   5   8   8       24.25       20.56      3.99 o 
   6   8   8      232.97      222.76      9.88 o 
   7   8   8     1129.03     1041.10     17.38 o 
   8   8   8      401.80      345.61     21.60 o 
   9   8   8     1251.86     1070.98     24.92 o 
  10   8   8      351.58      339.67     20.22 o 
  11   8   8        1.78        8.74      8.86 o 
  12   8   8      250.59      250.92     15.81 o 
  13   8   8      322.10      307.49     17.92 o 
  14   8   8      391.51      413.33     19.80 o 
  15   8   8      638.41      699.70     24.49 o 
   1   9   8     4259.68     4096.54     46.06 o 
   2   9   8       73.20       69.13      7.26 o 
   3   9   8     1169.06     1189.50     20.12 o 
   4   9   8      521.04      464.76     13.23 o 
   5   9   8      203.09      190.09      9.24 o 
   6   9   8        2.36        2.46      4.09 o 
   7   9   8     2212.39     2164.78     26.55 o 
   8   9   8     1964.79     1854.03     26.82 o 
   9   9   8      262.71      266.06     11.04 o 
  10   9   8      593.64      590.96     21.60 o 
  11   9   8      365.33      360.96     19.54 o 
  12   9   8      136.36      137.97     14.25 o 
  13   9   8        3.50      -14.39      7.84 o 
  14   9   8      158.68      153.42     12.86 o 
  15   9   8      205.86      236.44     15.14 o 
   0  10   8      649.86      592.86     24.61 o 
   1  10   8     1052.71     1023.47     22.05 o 
   2  10   8       52.97       54.69      6.69 o 
   3  10   8     3339.78     3138.72     36.79 o 
   4  10   8     1126.11     1146.53     19.12 o 
   5  10   8      201.08      235.53     10.58 o 
   6  10   8      167.25      136.82      9.54 o 
   7  10   8     1539.20     1492.19     28.58 o 
   8  10   8       18.42       15.77      4.54 o 
   9  10   8      136.85      145.07      9.08 o 
  10  10   8      104.48       64.56      6.70 o 
  11  10   8      278.46      328.50     15.92 o 
  12  10   8       38.62       48.56      9.39 o 
  13  10   8        6.39        0.97      7.20 o 
  14  10   8        3.26       12.30      8.16 o 
   1  11   8       64.21       69.21      7.08 o 
   2  11   8     1307.40     1280.55     23.10 o 
   3  11   8     1805.20     1662.05     27.54 o 
   4  11   8     1130.36     1208.66     23.17 o 
   5  11   8      173.53      130.73      9.18 o 
   6  11   8        9.17        9.15      7.80 o 
   7  11   8      440.71      388.13     14.27 o 
   8  11   8      110.10      129.93      9.28 o 
   9  11   8        9.04       11.94      7.77 o 
  10  11   8      335.63      363.04     15.85 o 
  11  11   8      212.05      221.09     19.94 o 
  12  11   8      601.12      625.15     46.43 o 
  13  11   8       74.47       68.94     13.59 o 
  14  11   8        1.07       10.53     12.34 o 
   0  12   8     1515.92     1585.52     35.24 o 
   1  12   8     4421.67     4401.64     51.65 o 
   2  12   8     1547.52     1546.50     26.59 o 
   3  12   8      362.92      384.21     18.42 o 
   4  12   8       43.05       23.13      6.56 o 
   5  12   8      574.81      569.95     20.16 o 
   6  12   8      955.57      916.43     27.88 o 
   7  12   8      151.30      170.07     11.06 o 
   8  12   8      591.03      615.34     19.19 o 
   9  12   8      411.34      388.71     17.45 o 
  10  12   8       29.76       17.71      8.06 o 
  11  12   8        1.33       10.23      8.27 o 
  12  12   8      506.19      514.03     30.20 o 
  13  12   8      138.54      101.27     18.40 o 
   1  13   8     3152.18     3061.79     44.68 o 
   2  13   8       33.19       44.26      7.92 o 
   3  13   8        3.63       -3.88      6.29 o 
   4  13   8       31.88       23.57      7.36 o 
   5  13   8      973.33      929.64     24.22 o 
   6  13   8       63.79       88.52      9.72 o 
   7  13   8      950.28      927.47     24.76 o 
   8  13   8       64.80       56.87      9.32 o 
   9  13   8        9.59        9.84      6.06 o 
  10  13   8       24.13       36.91      9.25 o 
  11  13   8        4.31        3.07      7.62 o 
  12  13   8        1.52        8.21     11.47 o 
   0  14   8     4440.21     4537.40     95.26 o 
   1  14   8      314.15      315.71     16.09 o 
   2  14   8       75.31       83.37     10.12 o 
   3  14   8      894.21      915.13     25.36 o 
   4  14   8      265.36      279.16     15.00 o 
   5  14   8      690.21      672.43     23.69 o 
   6  14   8      195.23      177.01     12.57 o 
   7  14   8        1.29        6.36      7.53 o 
   8  14   8     1049.84     1152.88     25.50 o 
   9  14   8       45.36       58.06      8.29 o 
  10  14   8       35.48       25.04     10.73 o 
  11  14   8      467.18      479.05     21.97 o 
   1  15   8      588.58      624.08     20.60 o 
   2  15   8       59.75       52.89     10.16 o 
   3  15   8       68.05       90.16     11.58 o 
   4  15   8     1138.93     1146.02     31.83 o 
   5  15   8        0.68        6.26      7.63 o 
   6  15   8      461.13      430.84     19.34 o 
   7  15   8     1305.79     1382.78     41.37 o 
   8  15   8     1186.54     1253.35     39.42 o 
   9  15   8      217.52      217.64     20.55 o 
  10  15   8       47.77       36.07     10.51 o 
   0  16   8     1626.38     1701.14     80.75 o 
   1  16   8      435.18      461.23     19.39 o 
   2  16   8       53.76       39.96     10.14 o 
   3  16   8       11.32        5.39      8.76 o 
   4  16   8      101.41      106.27     14.37 o 
   5  16   8        0.57        3.97      8.20 o 
   6  16   8        0.05       -0.77      8.63 o 
   7  16   8      140.14      138.43     14.35 o 
   8  16   8       20.54       18.15      8.47 o 
   9  16   8      252.75      244.28     14.71 o 
   1  17   8      104.92      103.67     13.58 o 
   2  17   8      367.79      399.35     21.96 o 
   3  17   8       99.83       74.32     12.18 o 
   4  17   8       62.47       56.88     12.49 o 
   5  17   8      159.75      176.31     14.96 o 
   6  17   8        2.91        0.15      7.92 o 
   7  17   8      179.68      160.15     14.21 o 
   0  18   8      510.66      454.81     28.83 o 
   1  18   8       62.72       60.40     11.90 o 
   2  18   8       84.95       85.43     13.30 o 
   3  18   8      215.18      247.95     20.11 o 
   4  18   8       33.09       13.42     10.37 o 
   1   1   9       97.42       90.62      4.41 o 
   2   1   9     6738.71     6534.43     55.38 o 
   3   1   9     1993.77     1952.18     20.76 o 
   4   1   9     6419.01     6554.35     61.46 o 
   5   1   9        9.21       23.58      4.21 o 
   6   1   9       43.76       48.31      4.81 o 
   7   1   9        2.98       14.46      3.82 o 
   8   1   9      808.07      785.28     14.25 o 
   9   1   9        1.26       -5.80      4.26 o 
  10   1   9      226.95      212.09      9.58 o 
  11   1   9     1779.74     1854.48     25.76 o 
  12   1   9       43.70       31.90      6.36 o 
  13   1   9       16.46       16.32      6.55 o 
  14   1   9        0.70        3.30      6.97 o 
  15   1   9      230.41      223.12     13.69 o 
  16   1   9      909.59      970.88     26.73 o 
  17   1   9       23.09       32.37      8.24 o 
   0   2   9     5028.22     5179.28     63.89 o 
   1   2   9      178.35      142.62      5.32 o 
   2   2   9     1008.88      890.60     16.37 o 
   3   2   9     3694.73     3761.97     34.77 o 
   4   2   9      717.92      679.73      9.06 o 
   5   2   9     1397.67     1436.95     21.03 o 
   6   2   9      602.11      650.48     14.22 o 
   7   2   9      697.37      598.44     11.37 o 
   8   2   9     1361.16     1417.79     19.77 o 
   9   2   9      419.32      369.68     10.45 o 
  10   2   9        3.12        5.16      4.73 o 
  11   2   9     2657.25     2686.20     42.84 o 
  12   2   9     1925.44     1933.27     31.14 o 
  13   2   9       12.39       15.74      6.28 o 
  14   2   9      810.47      858.97     27.42 o 
  15   2   9       96.27      112.89     15.04 o 
  16   2   9       74.24       67.67     11.38 o 
  17   2   9       15.32       28.55      8.80 o 
   1   3   9      169.45      176.39      5.44 o 
   2   3   9     1191.27     1236.66     15.09 o 
   3   3   9       63.16       55.06      3.91 o 
   4   3   9     1472.30     1568.51     15.23 o 
   5   3   9      331.52      298.51      8.10 o 
   6   3   9     4703.54     4697.86     44.17 o 
   7   3   9     1546.18     1647.69     22.11 o 
   8   3   9      169.21      184.96      7.88 o 
   9   3   9      816.93      852.31     15.37 o 
  10   3   9      283.30      265.81     10.27 o 
  11   3   9      542.82      610.67     25.52 o 
  12   3   9       39.72       43.79      9.45 o 
  13   3   9      106.16      115.77     12.99 o 
  14   3   9        8.97       27.94      8.44 o 
  15   3   9      123.90      112.46     12.01 o 
  16   3   9       40.07       26.18      9.61 o 
   0   4   9      946.18      938.46     17.46 o 
   1   4   9     2220.41     2353.22     26.59 o 
   2   4   9        0.69        3.15      3.38 o 
   3   4   9      422.11      379.18      9.23 o 
   4   4   9      909.50     1020.30     12.31 o 
   5   4   9     3663.51     3591.53     31.52 o 
   6   4   9     1087.17     1078.49     17.33 o 
   7   4   9      685.75      716.72     20.14 o 
   8   4   9      748.93      729.45     18.49 o 
   9   4   9      357.85      322.05     12.81 o 
  10   4   9       51.64       49.02      9.11 o 
  11   4   9      221.94      243.38     15.76 o 
  12   4   9        3.29       -4.37      7.89 o 
  13   4   9       82.12       81.08     10.50 o 
  14   4   9       77.93       72.74     10.32 o 
  15   4   9        0.06       10.47      8.72 o 
  16   4   9        5.61        2.48      8.09 o 
   1   5   9      416.07      340.17      8.67 o 
   2   5   9     1904.31     1895.99     22.25 o 
   3   5   9     1363.61     1297.36     19.02 o 
   4   5   9      328.22      327.50     11.54 o 
   5   5   9     1123.25     1152.10     14.30 o 
   6   5   9      241.18      264.30      8.20 o 
   7   5   9      492.52      558.79     18.13 o 
   8   5   9      353.50      381.18     13.95 o 
   9   5   9        7.23       -0.05      6.89 o 
  10   5   9        1.71       -0.98      6.90 o 
  11   5   9      248.22      277.21     15.68 o 
  12   5   9      134.81      150.08     12.72 o 
  13   5   9       16.32        2.22      7.56 o 
  14   5   9       97.35       84.37     11.22 o 
  15   5   9      165.74      165.40     14.19 o 
  16   5   9      296.92      278.82     17.87 o 
   0   6   9     9743.85     9733.63    136.85 o 
   1   6   9      913.14      985.31     18.42 o 
   2   6   9       69.65       54.01      4.85 o 
   3   6   9     1805.03     1747.16     21.83 o 
   4   6   9     1134.36     1082.29     15.70 o 
   5   6   9     1167.46     1097.83     14.67 o 
   6   6   9       70.41       62.53      6.20 o 
   7   6   9     1452.03     1309.36     21.37 o 
   8   6   9        0.64       14.24      6.84 o 
   9   6   9       43.74       49.94     14.37 o 
  10   6   9       77.56       68.65     10.45 o 
  11   6   9      801.98      787.30     26.86 o 
  12   6   9      143.04      150.06     15.62 o 
  13   6   9      748.67      752.64     23.39 o 
  14   6   9      187.48      180.00     14.73 o 
  15   6   9        0.76       -1.68      8.28 o 
  16   6   9      171.19      197.30     15.81 o 
   1   7   9     3295.21     3243.43     40.42 o 
   2   7   9        1.77        1.64      4.48 o 
   3   7   9      144.12      158.66      8.18 o 
   4   7   9     7277.95     7091.55     64.86 o 
   5   7   9      833.58      839.25     15.39 o 
   6   7   9     2617.76     2456.36     24.92 o 
   7   7   9     4709.76     4407.64     48.35 o 
   8   7   9     6702.83     6439.29     88.65 o 
   9   7   9     2059.84     2074.48     40.88 o 
  10   7   9      362.29      357.25     18.19 o 
  11   7   9       72.16       80.46     12.16 o 
  12   7   9      335.33      328.63     19.13 o 
  13   7   9      122.25      105.53     12.27 o 
  14   7   9     1129.99     1242.67     34.69 o 
  15   7   9       92.80       75.01     13.63 o 
   0   8   9    16842.19    16286.13    220.94 o 
   1   8   9      693.99      636.26     16.74 o 
   2   8   9      547.21      505.89     13.26 o 
   3   8   9     2699.74     2548.61     29.23 o 
   4   8   9       92.86       61.88      6.12 o 
   5   8   9     1810.90     1829.80     24.61 o 
   6   8   9       67.20       54.98      5.47 o 
   7   8   9      157.97      177.46     10.01 o 
   8   8   9     1244.33     1196.25     23.23 o 
   9   8   9       47.14       37.87     12.57 o 
  10   8   9      731.25      781.45     28.31 o 
  11   8   9      917.66      877.45     30.83 o 
  12   8   9      334.56      308.64     22.35 o 
  13   8   9      638.14      681.15     25.23 o 
  14   8   9       53.17       44.53     10.40 o 
  15   8   9       51.24       54.30     10.26 o 
   1   9   9        0.70       -3.07      4.77 o 
   2   9   9     1938.13     1986.97     28.61 o 
   3   9   9       36.46       45.99      6.29 o 
   4   9   9      663.36      628.88     18.31 o 
   5   9   9      112.88       80.04      6.97 o 
   6   9   9     1894.18     1705.17     34.01 o 
   7   9   9      327.76      234.68     11.16 o 
   8   9   9       75.13       89.80     10.43 o 
   9   9   9      138.38      104.11      7.93 o 
  10   9   9       21.26       17.52      8.52 o 
  11   9   9      131.89      148.49     14.23 o 
  12   9   9       44.52       49.28     10.83 o 
  13   9   9       65.37       52.17     11.53 o 
  14   9   9      193.63      161.73     16.46 o 
   0  10   9      504.99      499.26     19.00 o 
   1  10   9      533.84      451.69     13.06 o 
   2  10   9       34.40       47.04      6.79 o 
   3  10   9       44.38       49.58      5.73 o 
   4  10   9      663.79      692.54     18.36 o 
   5  10   9     1467.42     1495.39     32.13 o 
   6  10   9      624.10      608.03     16.52 o 
   7  10   9       10.68       11.25      5.63 o 
   8  10   9      447.26      465.34     16.88 o 
   9  10   9       18.99       17.58      6.99 o 
  10  10   9      278.94      264.61     20.90 o 
  11  10   9       19.06       28.20     11.87 o 
  12  10   9      279.48      272.11     22.19 o 
  13  10   9      202.05      179.95     22.50 o 
  14  10   9      119.89      119.03     21.24 o 
   1  11   9      580.29      545.69     15.73 o 
   2  11   9      148.59      136.51      9.58 o 
   3  11   9       13.65       19.40      6.32 o 
   4  11   9     3087.05     3002.19     37.16 o 
   5  11   9        1.11        2.49      5.66 o 
   6  11   9      163.46      166.80     10.86 o 
   7  11   9      412.87      439.06     16.27 o 
   8  11   9        0.33        2.32      4.97 o 
   9  11   9     1734.97     1738.20     33.35 o 
  10  11   9      655.81      671.66     22.55 o 
  11  11   9      128.74      157.19     19.82 o 
  12  11   9      106.89      139.89     18.06 o 
  13  11   9        7.52       -9.39      8.86 o 
   0  12   9     1043.82      942.85     27.61 o 
   1  12   9      496.28      490.70     19.89 o 
   2  12   9     1801.95     1743.93     31.61 o 
   3  12   9      505.68      480.62     17.29 o 
   4  12   9        7.65        6.86      6.77 o 
   5  12   9     1380.43     1323.15     43.60 o 
   6  12   9       71.44       88.67      9.90 o 
   7  12   9       82.52       89.57      9.21 o 
   8  12   9        3.74        9.69      6.23 o 
   9  12   9       21.09       20.53      8.16 o 
  10  12   9       38.78       45.84      8.94 o 
  11  12   9      616.43      749.15     34.91 o 
  12  12   9       15.65       21.32     13.89 o 
   1  13   9       52.44       34.31      8.29 o 
   2  13   9      406.80      384.52     14.77 o 
   3  13   9      221.86      242.38     14.05 o 
   4  13   9      303.87      314.09     20.73 o 
   5  13   9        0.44        6.34      4.46 o 
   6  13   9      252.14      278.66     18.84 o 
   7  13   9        0.60        9.78      7.06 o 
   8  13   9      260.17      260.33     15.12 o 
   9  13   9      147.22      169.26     13.75 o 
  10  13   9      464.52      467.16     18.76 o 
  11  13   9      763.93      819.15     21.68 o 
  12  13   9        1.01       11.92     13.59 o 
   0  14   9     3755.78     3875.81    110.84 o 
   1  14   9        2.97       -4.45      7.15 o 
   2  14   9       14.21       36.23      9.00 o 
   3  14   9      157.25      160.97     13.32 o 
   4  14   9       72.07       64.55     10.56 o 
   5  14   9       14.42       16.79      8.34 o 
   6  14   9       62.30       47.03     12.42 o 
   7  14   9      272.48      219.48     15.12 o 
   8  14   9      154.73      142.32     18.17 o 
   9  14   9      130.63      133.93     10.05 o 
  10  14   9       45.54       34.78      9.65 o 
  11  14   9        0.12       11.34      7.88 o 
   1  15   9      204.70      249.48     15.45 o 
   2  15   9      274.48      277.96     16.04 o 
   3  15   9      461.78      518.21     20.75 o 
   4  15   9        3.99        3.33      8.22 o 
   5  15   9      105.22      108.64     12.13 o 
   6  15   9        2.46        8.21      8.11 o 
   7  15   9      311.30      310.73     20.08 o 
   8  15   9        6.33        1.01      7.76 o 
   9  15   9      195.26      202.08     12.35 o 
   0  16   9        0.03       -2.43     12.04 o 
   1  16   9      114.98      131.84     13.11 o 
   2  16   9      143.94      125.73     15.06 o 
   3  16   9      218.31      230.23     16.58 o 
   4  16   9      217.95      250.86     18.76 o 
   5  16   9       22.62       23.39     10.52 o 
   6  16   9      960.21      971.47     27.28 o 
   7  16   9      571.57      556.96     23.61 o 
   8  16   9      676.80      724.31     21.70 o 
   1  17   9       58.72       32.82     11.26 o 
   2  17   9      235.71      252.90     18.02 o 
   3  17   9       26.19       19.30     10.09 o 
   4  17   9      203.69      244.41     19.09 o 
   5  17   9        6.83        6.81     10.89 o 
   6  17   9       41.65       58.05     11.10 o 
   0  18   9      131.41      100.23     17.90 o 
   1  18   9      162.22      186.34     16.83 o 
   2  18   9        0.31       -2.49      9.50 o 
   3  18   9       67.31       69.76     12.53 o 
   0   0  10     8160.39     7605.61    128.01 o 
   1   0  10     1422.68     1871.18     29.25 o 
   2   0  10     3123.14     3267.34     44.45 o 
   3   0  10       58.36       34.86      9.34 o 
   4   0  10     1275.80     1549.83     22.08 o 
   5   0  10    10501.64    10759.43    146.03 o 
   6   0  10     6567.35     6223.46     91.71 o 
   7   0  10      109.60      135.12     11.92 o 
   8   0  10    17172.46    17986.01    240.47 o 
   9   0  10     1778.81     1720.75     32.87 o 
  10   0  10      163.52      142.00     11.93 o 
  11   0  10        6.88        8.86      6.73 o 
  12   0  10      159.20      154.82     14.90 o 
  13   0  10     1977.76     2108.90     47.85 o 
  14   0  10       81.53       72.22     13.28 o 
  15   0  10       68.62       82.78     13.43 o 
  16   0  10      335.73      398.12     49.54 o 
   1   1  10     2661.46     2607.69     26.34 o 
   2   1  10      136.42      145.51      5.77 o 
   3   1  10     1782.27     1754.64     19.83 o 
   4   1  10      102.94       97.59      4.11 o 
   5   1  10      555.58      562.51     13.27 o 
   6   1  10     1590.24     1616.23     27.86 o 
   7   1  10     9922.72     9620.49     82.54 o 
   8   1  10     1372.54     1331.37     19.32 o 
   9   1  10      325.46      363.31     10.78 o 
  10   1  10      347.71      382.54     11.36 o 
  11   1  10       52.62       49.92      6.84 o 
  12   1  10       12.95       20.38      6.39 o 
  13   1  10       70.80       80.82      8.54 o 
  14   1  10     1394.60     1521.38     41.81 o 
  15   1  10      213.34      188.73     16.59 o 
  16   1  10      301.27      322.87     18.94 o 
   0   2  10    10311.07    10295.45    119.31 o 
   1   2  10     4922.48     5102.46     45.34 o 
   2   2  10      697.30      756.56     11.71 o 
   3   2  10      111.47       83.36      4.74 o 
   4   2  10      144.06      162.42      5.16 o 
   5   2  10     1627.09     1669.18     23.75 o 
   6   2  10      143.87      133.10      7.46 o 
   7   2  10      773.99      743.27     16.35 o 
   8   2  10     2023.16     2069.73     27.01 o 
   9   2  10      253.61      242.01      9.47 o 
  10   2  10      107.95      113.38     10.44 o 
  11   2  10      669.24      606.67     16.51 o 
  12   2  10      794.08      843.13     25.32 o 
  13   2  10        5.43       10.19      8.51 o 
  14   2  10      356.30      339.98     20.34 o 
  15   2  10        2.19       11.87     10.22 o 
  16   2  10       55.41       61.93     11.29 o 
   1   3  10     2363.80     2288.30     23.91 o 
   2   3  10      232.38      259.96      7.09 o 
   3   3  10     3006.50     2961.35     29.72 o 
   4   3  10      208.53      261.34      6.44 o 
   5   3  10     1324.08     1391.68     16.98 o 
   6   3  10      657.10      632.54     13.42 o 
   7   3  10      916.94      888.76     18.54 o 
   8   3  10      343.69      327.17     14.67 o 
   9   3  10     2844.02     2837.16     41.69 o 
  10   3  10      423.27      406.14     15.33 o 
  11   3  10     1343.62     1320.15     31.14 o 
  12   3  10      358.12      352.11     18.68 o 
  13   3  10        2.52       -2.38      8.17 o 
  14   3  10     1429.00     1454.37     36.18 o 
  15   3  10      144.94      142.90     13.59 o 
  16   3  10       15.65       16.14      8.79 o 
   0   4  10     2410.53     2563.75     36.67 o 
   1   4  10       52.99       44.78      4.61 o 
   2   4  10       62.92       57.36      5.15 o 
   3   4  10        5.24        2.77      3.60 o 
   4   4  10     1746.50     1754.00     19.79 o 
   5   4  10     2944.11     2868.36     29.04 o 
   6   4  10      299.29      363.82     12.43 o 
   7   4  10      698.84      638.19     19.48 o 
   8   4  10      640.93      664.92     17.96 o 
   9   4  10       87.47       70.67      9.38 o 
  10   4  10     3793.70     3891.97     63.53 o 
  11   4  10      238.97      208.98     15.04 o 
  12   4  10      375.54      322.03     18.07 o 
  13   4  10      993.45      992.66     26.13 o 
  14   4  10       21.30       32.05      8.63 o 
  15   4  10      118.64      121.35     12.68 o 
  16   4  10       58.77       48.40     10.35 o 
   1   5  10        9.98        5.38      4.42 o 
   2   5  10      214.29      204.45      7.54 o 
   3   5  10      958.10     1000.68     16.75 o 
   4   5  10     1697.48     1568.25     22.11 o 
   5   5  10      388.19      394.88      8.77 o 
   6   5  10      917.26      868.28     15.24 o 
   7   5  10      683.24      712.26     24.53 o 
   8   5  10      147.99      127.23     10.01 o 
   9   5  10        9.82       16.95      8.54 o 
  10   5  10      400.80      443.36     21.82 o 
  11   5  10     3171.35     3157.93     76.92 o 
  12   5  10       33.42       38.30      9.33 o 
  13   5  10       27.33       17.57     12.83 o 
  14   5  10      258.93      262.19     16.59 o 
  15   5  10      332.06      311.27     18.35 o 
  16   5  10      182.15      197.52     17.29 o 
   0   6  10       35.72       60.51      9.51 o 
   1   6  10     1842.46     1850.00     27.46 o 
   2   6  10     5437.56     5279.85     54.37 o 
   3   6  10       55.98       53.86      6.21 o 
   4   6  10      796.28      811.74     13.88 o 
   5   6  10       35.65       19.33      4.43 o 
   6   6  10     4231.61     4073.68     42.46 o 
   7   6  10      448.68      403.80     14.69 o 
   8   6  10     1398.62     1237.20     32.51 o 
   9   6  10       83.72       69.30     11.32 o 
  10   6  10     1007.11     1024.15     28.09 o 
  11   6  10      149.36      143.86     25.86 o 
  12   6  10       71.70       86.67     14.95 o 
  13   6  10       98.11      118.21     12.75 o 
  14   6  10       75.98       86.48     12.13 o 
  15   6  10      122.16      147.00     14.38 o 
   1   7  10      178.70      171.93      9.93 o 
   2   7  10      180.65      195.83     10.37 o 
   3   7  10      429.90      388.16     11.53 o 
   4   7  10       13.51        9.42      4.87 o 
   5   7  10       34.99       32.91      5.14 o 
   6   7  10      311.33      255.56      8.84 o 
   7   7  10       49.36       75.69      8.40 o 
   8   7  10        0.09        2.95     10.70 o 
   9   7  10      785.53      853.57     24.82 o 
  10   7  10      396.95      424.13     19.16 o 
  11   7  10       24.10       31.80     10.11 o 
  12   7  10        2.46        4.84      8.92 o 
  13   7  10      102.73       74.02     12.82 o 
  14   7  10       34.26       28.46     11.44 o 
  15   7  10      191.00      217.65     18.55 o 
   0   8  10     4042.76     3698.19     65.43 o 
   1   8  10      655.12      599.01     16.42 o 
   2   8  10     3741.70     3639.63     42.49 o 
   3   8  10      681.85      670.41     16.92 o 
   4   8  10       83.70       73.08      7.16 o 
   5   8  10       94.49       62.47      6.11 o 
   6   8  10      124.23       84.58      6.99 o 
   7   8  10      121.52      148.77     10.40 o 
   8   8  10      355.83      344.63     12.08 o 
   9   8  10       56.64       58.63     17.94 o 
  10   8  10      573.55      565.34     21.76 o 
  11   8  10      351.27      389.82     19.39 o 
  12   8  10      285.50      323.09     21.08 o 
  13   8  10       21.75       12.67     10.48 o 
  14   8  10      702.42      746.21     32.29 o 
  15   8  10        1.03        7.72      7.82 o 
   1   9  10        0.83        2.92      5.18 o 
   2   9  10       95.78       76.64      9.73 o 
   3   9  10      438.74      434.61     13.68 o 
   4   9  10      683.03      703.37     15.60 o 
   5   9  10      312.14      315.82     11.65 o 
   6   9  10     1029.41     1018.96     21.44 o 
   7   9  10      516.34      480.46     13.03 o 
   8   9  10     1173.54     1102.24     24.25 o 
   9   9  10      208.25      182.44     15.39 o 
  10   9  10      862.64      742.45    101.01 o 
  11   9  10     1877.16     1814.81     59.23 o 
  12   9  10      115.19       66.42     31.06 o 
  13   9  10      110.93       97.31     15.44 o 
  14   9  10      102.19       94.82     15.91 o 
   0  10  10     1099.78     1069.06     38.26 o 
   1  10  10      468.78      458.08     14.47 o 
   2  10  10     3382.07     3286.80     41.25 o 
   3  10  10       58.04       43.82      7.15 o 
   4  10  10      875.54      828.74     18.70 o 
   5  10  10      518.79      476.48     15.43 o 
   6  10  10      417.11      437.48     14.66 o 
   7  10  10      165.78      144.24     10.00 o 
   8  10  10      736.28      761.55     23.37 o 
   9  10  10       29.41       17.65      6.09 o 
  10  10  10     1375.16     1425.10     41.94 o 
  11  10  10       24.99       24.14     12.22 o 
  12  10  10        3.07        1.85     10.75 o 
  13  10  10      323.02      347.95     25.77 o 
   1  11  10      261.04      256.89     11.50 o 
   2  11  10      167.19      163.39     10.44 o 
   3  11  10     2787.32     2606.99     39.42 o 
   4  11  10        7.72       12.14      6.22 o 
   5  11  10     1074.51     1031.47     28.60 o 
   6  11  10      365.26      351.64     18.95 o 
   7  11  10      543.25      499.96     15.84 o 
   8  11  10        3.05        3.02     10.03 o 
   9  11  10      476.00      510.79     18.09 o 
  10  11  10      145.14      115.25     19.89 o 
  11  11  10      339.27      340.24     24.60 o 
  12  11  10       11.44       22.65     15.21 o 
  13  11  10       69.02       82.44     14.24 o 
   0  12  10      296.98      276.06     26.08 o 
   1  12  10      735.84      741.23     20.91 o 
   2  12  10        7.06        8.34      5.90 o 
   3  12  10        4.95        2.28      6.44 o 
   4  12  10      104.69       92.12     10.23 o 
   5  12  10       36.69       30.42      7.42 o 
   6  12  10     1201.98     1164.63     26.22 o 
   7  12  10      348.45      339.55     21.60 o 
   8  12  10        0.23        3.06      8.72 o 
   9  12  10       57.84       52.81      9.18 o 
  10  12  10       47.11       48.17      8.38 o 
  11  12  10      580.82      589.37     39.05 o 
  12  12  10      139.27      173.60     19.48 o 
   1  13  10       41.73       43.71      9.20 o 
   2  13  10       18.28        7.79      7.10 o 
   3  13  10      347.32      359.64     19.51 o 
   4  13  10      840.64      830.59     23.74 o 
   5  13  10      863.88      761.28     22.47 o 
   6  13  10        8.15       -3.89      6.89 o 
   7  13  10     1003.97     1054.80     23.99 o 
   8  13  10      272.91      249.61     13.08 o 
   9  13  10      213.89      211.14     17.06 o 
  10  13  10       52.76       83.14     10.49 o 
  11  13  10      236.22      294.79     24.12 o 
   0  14  10     3942.72     4125.88     80.40 o 
   1  14  10       47.45       59.21      9.92 o 
   2  14  10       18.75       29.78      8.75 o 
   3  14  10      469.89      502.31     18.69 o 
   4  14  10       36.59       10.31      7.40 o 
   5  14  10     1507.41     1572.99     61.04 o 
   6  14  10      112.52      125.28     14.31 o 
   7  14  10       12.75       20.99      8.37 o 
   8  14  10     1449.49     1583.53     51.49 o 
   9  14  10        5.76        8.33      8.75 o 
  10  14  10       98.99       86.91     10.89 o 
   1  15  10     1000.97      967.05     25.60 o 
   2  15  10      473.11      504.56     19.90 o 
   3  15  10      444.04      476.48     20.32 o 
   4  15  10      163.34      169.23     14.97 o 
   5  15  10      241.59      259.14     18.10 o 
   6  15  10      180.43      199.45     19.24 o 
   7  15  10      356.60      408.69     20.99 o 
   8  15  10       39.07       21.06      7.77 o 
   9  15  10      702.45      771.04     29.54 o 
   0  16  10      459.78      385.48     27.63 o 
   1  16  10      154.46      155.52     13.84 o 
   2  16  10        2.17       15.84      8.98 o 
   3  16  10       20.79       24.10      9.83 o 
   4  16  10       11.49       12.97      9.30 o 
   5  16  10        1.32       16.87      9.46 o 
   6  16  10       58.05       84.02     11.14 o 
   7  16  10        2.14       14.76      8.39 o 
   1  17  10      226.77      209.56     15.69 o 
   2  17  10      440.04      486.32     22.48 o 
   3  17  10       39.73       31.37     10.20 o 
   4  17  10      700.72      762.13     43.40 o 
   5  17  10        0.56        0.80      8.76 o 
   1   1  11       77.57       75.39      4.76 o 
   2   1  11      114.23      119.87      5.74 o 
   3   1  11      875.89      878.09     13.28 o 
   4   1  11     3876.62     3852.77     32.26 o 
   5   1  11     3497.97     3462.20     41.37 o 
   6   1  11      283.03      269.94     10.18 o 
   7   1  11      481.94      403.81     12.39 o 
   8   1  11      161.69      165.21      9.54 o 
   9   1  11       30.47       51.38      6.29 o 
  10   1  11      698.54      707.08     16.29 o 
  11   1  11      153.18      144.72     12.74 o 
  12   1  11      295.89      310.88     17.47 o 
  13   1  11       14.99       21.06      8.94 o 
  14   1  11        7.88       13.72      9.22 o 
  15   1  11      507.03      519.23     59.10 o 
  16   1  11      164.41      203.78     27.88 o 
   0   2  11      714.01      861.32     18.37 o 
   1   2  11      360.71      329.93      8.29 o 
   2   2  11     3898.64     3968.24     37.49 o 
   3   2  11       69.91       46.40      4.23 o 
   4   2  11      237.38      212.21      6.24 o 
   5   2  11     1242.77     1185.67     16.85 o 
   6   2  11     3403.97     3197.36     39.13 o 
   7   2  11     2454.76     2578.65     34.30 o 
   8   2  11      385.12      380.26     14.44 o 
   9   2  11      307.24      329.81     16.28 o 
  10   2  11     1447.16     1498.78     29.09 o 
  11   2  11      106.08      124.79     11.15 o 
  12   2  11        7.42       -1.52      7.92 o 
  13   2  11      395.75      417.02     28.20 o 
  14   2  11       35.87       48.25     11.12 o 
  15   2  11     1360.88     1465.97     37.35 o 
  16   2  11      253.24      281.47     17.51 o 
   1   3  11     3097.13     2948.83     29.63 o 
   2   3  11      483.83      431.05     10.77 o 
   3   3  11     1821.68     1863.95     24.38 o 
   4   3  11     4499.75     4350.82     41.14 o 
   5   3  11        0.12        1.53      3.94 o 
   6   3  11       26.33       16.91      6.37 o 
   7   3  11      635.65      682.99     18.53 o 
   8   3  11        0.09       -6.64      5.15 o 
   9   3  11      155.67      143.71     12.30 o 
  10   3  11      234.23      216.11     14.73 o 
  11   3  11        6.61        2.68      7.86 o 
  12   3  11      859.89      878.19     26.41 o 
  13   3  11        3.28        7.05      8.24 o 
  14   3  11      339.51      280.37     19.00 o 
  15   3  11       42.48       75.33     11.21 o 
  16   3  11       12.20        3.27      7.91 o 
   0   4  11      438.82      378.23     17.05 o 
   1   4  11     1667.87     1567.42     24.17 o 
   2   4  11        6.95       12.29      4.39 o 
   3   4  11      346.25      316.16      9.32 o 
   4   4  11     2251.37     2296.93     26.52 o 
   5   4  11      848.40      818.21     16.64 o 
   6   4  11     1208.34     1109.13     21.57 o 
   7   4  11     1676.94     1639.71     32.66 o 
   8   4  11        5.55       -0.28      6.39 o 
   9   4  11      165.05      204.24     13.84 o 
  10   4  11     2054.42     2047.33     46.25 o 
  11   4  11      252.06      243.74     23.69 o 
  12   4  11      235.84      230.64     16.50 o 
  13   4  11      450.89      436.33     21.23 o 
  14   4  11       98.16      120.31     12.96 o 
  15   4  11      104.17       83.64     11.88 o 
   1   5  11     1732.24     1683.11     25.91 o 
   2   5  11     2698.61     2498.16     33.49 o 
   3   5  11     1415.80     1305.94     22.83 o 
   4   5  11      349.26      357.13     10.27 o 
   5   5  11        2.61        1.01      3.73 o 
   6   5  11      350.59      355.07      9.59 o 
   7   5  11       46.48       51.98      8.76 o 
   8   5  11        0.72       -6.40      7.62 o 
   9   5  11      110.99      121.70     13.39 o 
  10   5  11      244.27      227.76     17.91 o 
  11   5  11        2.49        5.31      8.83 o 
  12   5  11       19.71       19.43     10.26 o 
  13   5  11       44.44       13.86      9.56 o 
  14   5  11        1.49        5.00      8.44 o 
  15   5  11      759.03      749.03     32.93 o 
   0   6  11      613.58      575.55     21.85 o 
   1   6  11     1051.76     1056.40     20.55 o 
   2   6  11      228.74      203.64     10.40 o 
   3   6  11     3526.80     3291.00     41.33 o 
   4   6  11      607.87      584.06     13.27 o 
   5   6  11     1239.63     1221.60     19.46 o 
   6   6  11      778.37      677.51     14.30 o 
   7   6  11      141.71       85.82     11.25 o 
   8   6  11      159.85      175.46     15.05 o 
   9   6  11      387.73      361.19     18.56 o 
  10   6  11      321.16      348.51     19.91 o 
  11   6  11       46.89       19.71     11.56 o 
  12   6  11      354.62      362.50     19.95 o 
  13   6  11      154.03      186.45     16.71 o 
  14   6  11        0.42       26.55     10.34 o 
  15   6  11       49.36       43.71     10.81 o 
   1   7  11     3331.02     3048.64     40.06 o 
   2   7  11     4149.24     4070.21     49.22 o 
   3   7  11     2982.45     2898.94     38.53 o 
   4   7  11       49.16       55.89      6.09 o 
   5   7  11        0.11        2.36      4.59 o 
   6   7  11      435.31      414.36     14.72 o 
   7   7  11       27.71       39.91      6.99 o 
   8   7  11        0.04       10.86      7.42 o 
   9   7  11     4784.15     4761.53     72.39 o 
  10   7  11      190.82      236.15     16.35 o 
  11   7  11      564.62      504.77     23.31 o 
  12   7  11        1.08       -5.82      8.28 o 
  13   7  11        0.17       19.22      9.97 o 
  14   7  11     1232.59     1190.00     34.77 o 
   0   8  11      507.81      471.36     21.91 o 
   1   8  11     2955.42     2899.33     39.48 o 
   2   8  11      709.52      650.74     17.15 o 
   3   8  11     1263.65     1239.40     21.89 o 
   4   8  11      137.41      148.28      8.29 o 
   5   8  11     1210.57     1079.06     21.92 o 
   6   8  11        1.45        8.29      4.94 o 
   7   8  11      484.62      494.68     16.05 o 
   8   8  11       83.35       50.01     10.08 o 
   9   8  11        2.66        5.93      9.19 o 
  10   8  11      212.10      213.30     18.84 o 
  11   8  11       31.53       51.93     13.03 o 
  12   8  11       37.49       32.72     12.13 o 
  13   8  11      687.94      792.98     33.11 o 
  14   8  11      473.45      519.69     28.86 o 
   1   9  11      862.43      829.34     19.67 o 
   2   9  11      181.82      185.33     10.36 o 
   3   9  11      180.59      214.71     10.98 o 
   4   9  11       40.65       28.37      8.75 o 
   5   9  11       27.55       22.01      5.96 o 
   6   9  11      115.61      120.73      8.52 o 
   7   9  11      142.95      111.64      9.96 o 
   8   9  11       33.65        8.46      6.18 o 
   9   9  11       38.39       40.31     11.91 o 
  10   9  11      484.73      408.75     24.97 o 
  11   9  11       66.76       55.83     13.75 o 
  12   9  11       80.22       89.32     16.23 o 
  13   9  11       40.36       37.41     14.23 o 
   0  10  11     3751.80     3486.05     57.26 o 
   1  10  11      692.43      638.77     16.73 o 
   2  10  11      358.92      371.97     13.67 o 
   3  10  11      538.48      526.19     16.76 o 
   4  10  11       68.91       58.55      8.06 o 
   5  10  11     1126.35     1178.45     23.58 o 
   6  10  11       33.30       15.90      8.35 o 
   7  10  11     1100.71     1132.59     25.47 o 
   8  10  11      159.77      174.11     12.19 o 
   9  10  11       35.64       22.33     16.29 o 
  10  10  11      168.21      190.65     27.81 o 
  11  10  11       66.92       51.31     27.49 o 
  12  10  11        8.03       -5.94     14.72 o 
  13  10  11      796.77      864.39     43.50 o 
   1  11  11     2603.79     2480.13     33.00 o 
   2  11  11        0.76       -4.47      6.06 o 
   3  11  11       20.58        9.31      6.65 o 
   4  11  11      644.31      704.59     19.44 o 
   5  11  11        7.69       11.42      6.40 o 
   6  11  11      549.40      499.19     16.98 o 
   7  11  11       43.68       32.38      9.94 o 
   8  11  11      179.37      153.48     13.34 o 
   9  11  11      552.89      560.30     22.23 o 
  10  11  11       25.71       15.17     10.79 o 
  11  11  11       67.76      108.75     17.58 o 
  12  11  11        1.62        5.69     10.44 o 
   0  12  11       54.69       45.68     12.21 o 
   1  12  11        4.27        8.26      8.04 o 
   2  12  11      510.29      498.22     17.73 o 
   3  12  11        0.76        7.27      6.43 o 
   4  12  11       11.35        5.36      5.97 o 
   5  12  11        2.84        2.57      4.16 o 
   6  12  11      444.34      490.49     19.65 o 
   7  12  11      210.94      179.24     12.94 o 
   8  12  11      192.07      182.12     13.77 o 
   9  12  11        0.21        1.64      7.16 o 
  10  12  11      767.97      875.25     30.40 o 
  11  12  11        4.74       28.31     11.63 o 
   1  13  11      216.02      227.84     15.77 o 
   2  13  11      206.61      217.45     15.23 o 
   3  13  11      346.39      351.15     19.54 o 
   4  13  11      315.04      312.73     17.05 o 
   5  13  11       92.58      102.86     12.47 o 
   6  13  11      183.45      179.89     13.21 o 
   7  13  11      264.03      245.83     14.82 o 
   8  13  11      155.85      166.44     10.65 o 
   9  13  11      261.33      255.00     17.63 o 
  10  13  11      915.24     1064.87     32.60 o 
   0  14  11     1726.18     1903.02     79.14 o 
   1  14  11      148.72      188.36     21.38 o 
   2  14  11      729.32      717.39     24.51 o 
   3  14  11      111.43      133.10     11.94 o 
   4  14  11        6.32       11.63      7.67 o 
   5  14  11      173.96      166.12     14.77 o 
   6  14  11       31.21       14.93      8.89 o 
   7  14  11        0.26        0.34      7.70 o 
   8  14  11      277.01      282.76     14.44 o 
   9  14  11       71.67       80.13     11.19 o 
   1  15  11       97.98       92.63     11.50 o 
   2  15  11      167.77      184.47     14.02 o 
   3  15  11      203.30      140.62     15.15 o 
   4  15  11      310.57      325.27     21.08 o 
   5  15  11      482.64      503.07     41.12 o 
   6  15  11        8.16        6.81      8.76 o 
   7  15  11       13.71       27.09      8.51 o 
   8  15  11      105.23      121.56     10.91 o 
   0  16  11      951.38      991.94     38.16 o 
   1  16  11      382.30      425.19     20.43 o 
   2  16  11      243.73      217.92     15.42 o 
   3  16  11      176.42      193.16     15.68 o 
   4  16  11       62.88       95.52     12.16 o 
   5  16  11       98.34      126.38     14.53 o 
   6  16  11      295.92      259.24     22.95 o 
   1  17  11        7.59       19.41      9.22 o 
   2  17  11      218.62      202.42     15.46 o 
   3  17  11      290.94      320.68     19.63 o 
   0   0  12     1254.92     1347.79     35.29 o 
   1   0  12        7.44        5.34      8.19 o 
   2   0  12      259.66      219.66     17.85 o 
   3   0  12        0.44        1.21      4.99 o 
   4   0  12      628.22      670.28     14.68 o 
   5   0  12     8084.54     7987.13    114.32 o 
   6   0  12       58.91       55.23      9.27 o 
   7   0  12      696.36      749.85     36.30 o 
   8   0  12      204.84      208.04     14.93 o 
   9   0  12      454.70      471.77     20.35 o 
  10   0  12     1523.11     1509.70     44.19 o 
  11   0  12       57.43       45.49     21.61 o 
  12   0  12      118.17      186.47     33.37 o 
  13   0  12      688.79      788.28     57.01 o 
  14   0  12       42.23       48.18     26.79 o 
  15   0  12        7.81       -7.86     23.61 o 
   1   1  12     1607.79     1648.60     20.08 o 
   2   1  12      529.92      553.97     10.96 o 
   3   1  12      695.23      661.64     11.92 o 
   4   1  12      174.65      172.52      7.59 o 
   5   1  12      347.09      296.18     10.50 o 
   6   1  12     3299.45     3248.26     40.11 o 
   7   1  12     1538.62     1493.89     22.99 o 
   8   1  12       26.89       31.13      6.97 o 
   9   1  12     2602.13     2594.50     46.03 o 
  10   1  12      234.46      249.58     20.42 o 
  11   1  12        2.25        2.68      9.40 o 
  12   1  12      127.08      147.45     13.45 o 
  13   1  12      589.48      546.24     25.37 o 
  14   1  12      610.20      596.13     36.92 o 
  15   1  12      222.80      180.65     54.03 o 
   0   2  12     2203.83     2053.85     33.09 o 
   1   2  12      324.83      365.81      9.14 o 
   2   2  12       65.23       60.10      4.86 o 
   3   2  12      205.79      211.88      9.24 o 
   4   2  12     1040.69     1082.60     17.25 o 
   5   2  12     2315.08     2281.88     29.97 o 
   6   2  12      318.97      299.44     13.18 o 
   7   2  12      236.29      260.39     12.99 o 
   8   2  12      282.63      264.13     14.50 o 
   9   2  12      276.81      289.54     16.34 o 
  10   2  12        3.02       14.98      7.70 o 
  11   2  12      845.56      910.30     30.86 o 
  12   2  12       71.32       83.05     13.35 o 
  13   2  12      366.01      347.92     26.56 o 
  14   2  12        0.03        5.52      8.89 o 
  15   2  12      281.17      316.60     32.01 o 
   1   3  12     1100.21     1103.38     17.55 o 
   2   3  12      463.65      428.60     11.69 o 
   3   3  12     4123.49     4094.87     46.71 o 
   4   3  12     1448.51     1476.65     20.99 o 
   5   3  12     3188.07     3115.55     34.60 o 
   6   3  12       49.71       43.69      8.25 o 
   7   3  12      470.61      427.91     15.51 o 
   8   3  12        6.60        5.31      6.99 o 
   9   3  12     1211.61     1228.42     29.28 o 
  10   3  12      145.13      144.29     18.61 o 
  11   3  12      621.21      651.79     26.43 o 
  12   3  12       61.12       46.98     12.34 o 
  13   3  12       56.23       68.70     13.26 o 
  14   3  12        9.29        6.31      9.91 o 
  15   3  12       58.80       26.41     11.05 o 
   0   4  12     1273.34     1212.12     30.66 o 
   1   4  12     1795.66     1721.36     26.49 o 
   2   4  12     6902.77     6544.78     69.72 o 
   3   4  12      920.71      949.52     16.80 o 
   4   4  12      532.73      558.49     12.97 o 
   5   4  12        0.30       -5.24      3.93 o 
   6   4  12      390.26      355.83     13.10 o 
   7   4  12      654.43      567.35     19.22 o 
   8   4  12       18.08       12.60     11.06 o 
   9   4  12      360.93      371.27     26.64 o 
  10   4  12       62.71       48.14     11.03 o 
  11   4  12       69.85       31.30     11.40 o 
  12   4  12       25.39       22.96     10.95 o 
  13   4  12      381.00      441.23     24.54 o 
  14   4  12       30.81       34.80     12.58 o 
  15   4  12      111.16       79.86     17.64 o 
   1   5  12      796.20      728.50     17.19 o 
   2   5  12     2084.54     1943.44     29.01 o 
   3   5  12     7081.67     6892.97     81.10 o 
   4   5  12      740.96      713.07     16.45 o 
   5   5  12      274.68      241.94      9.40 o 
   6   5  12      751.16      833.26     17.13 o 
   7   5  12       32.15       27.90      8.70 o 
   8   5  12       76.04       96.08     12.27 o 
   9   5  12       25.01       40.57     10.04 o 
  10   5  12       20.11        5.96      8.93 o 
  11   5  12      213.33      230.81     18.79 o 
  12   5  12      553.97      572.03     31.56 o 
  13   5  12        7.96       30.85     10.83 o 
  14   5  12      623.67      704.24     27.07 o 
  15   5  12       40.53       75.33     13.78 o 
   0   6  12     1667.83     1603.33     41.45 o 
   1   6  12      201.22      180.19     10.42 o 
   2   6  12      237.30      229.04     11.49 o 
   3   6  12     3534.32     3272.12     46.33 o 
   4   6  12      380.24      354.61     14.26 o 
   5   6  12      322.89      275.96     10.89 o 
   6   6  12      645.16      534.51     15.10 o 
   7   6  12     2330.09     2349.01     59.59 o 
   8   6  12      713.72      683.53     52.00 o 
   9   6  12      280.14      267.01     18.78 o 
  10   6  12       15.49       22.80     11.59 o 
  11   6  12      469.87      474.07     23.05 o 
  12   6  12        0.08       -3.58      8.18 o 
  13   6  12      198.15      203.55     24.61 o 
  14   6  12        4.63      -10.88     12.64 o 
   1   7  12       45.09       57.20      9.27 o 
   2   7  12      696.66      682.49     17.35 o 
   3   7  12      766.99      775.83     18.36 o 
   4   7  12        0.64        3.89      5.48 o 
   5   7  12     1189.20     1081.02     19.65 o 
   6   7  12        1.95        2.34      6.29 o 
   7   7  12      591.14      507.30     25.81 o 
   8   7  12      318.25      381.98     23.74 o 
   9   7  12       28.41        7.86     10.80 o 
  10   7  12       25.46       11.82      9.70 o 
  11   7  12        0.02       11.06      9.75 o 
  12   7  12       35.65       41.06     11.72 o 
  13   7  12        2.96       15.81     11.40 o 
  14   7  12       28.68       69.51     14.57 o 
   0   8  12      325.50      307.62     18.28 o 
   1   8  12     1350.93     1183.88     23.40 o 
   2   8  12      352.16      360.43     18.82 o 
   3   8  12      333.92      318.10     13.33 o 
   4   8  12      106.85      120.20      9.10 o 
   5   8  12     1184.73     1125.21     22.85 o 
   6   8  12      277.60      268.18     11.48 o 
   7   8  12      500.74      441.66     15.98 o 
   8   8  12     1554.59     1362.43     38.67 o 
   9   8  12       23.09       50.54     12.31 o 
  10   8  12      101.68      115.16     15.59 o 
  11   8  12      656.87      669.58     29.36 o 
  12   8  12       35.75       17.24     11.71 o 
  13   8  12      631.98      663.23     31.68 o 
   1   9  12       59.18       45.38      7.33 o 
   2   9  12     1042.07      970.07     21.76 o 
   3   9  12     4157.72     4102.11     51.84 o 
   4   9  12      715.60      754.27     21.28 o 
   5   9  12      378.05      386.90     13.99 o 
   6   9  12      769.13      741.15     17.68 o 
   7   9  12      133.63      125.93     10.57 o 
   8   9  12      371.47      370.62     14.41 o 
   9   9  12      440.72      469.61     24.84 o 
  10   9  12      528.16      483.08     26.07 o 
  11   9  12      880.92      914.30     35.16 o 
  12   9  12     1794.31     1827.40     57.92 o 
  13   9  12      177.77      177.37     20.13 o 
   0  10  12      312.09      292.13     18.81 o 
   1  10  12      153.12      144.19     14.11 o 
   2  10  12     1421.84     1376.07     26.75 o 
   3  10  12       98.87      102.65      9.63 o 
   4  10  12      873.30      767.83     27.47 o 
   5  10  12        2.40       -8.98      6.02 o 
   6  10  12      121.33      123.13      9.41 o 
   7  10  12        2.30       -3.70      6.67 o 
   8  10  12      225.41      201.10     12.73 o 
   9  10  12      336.61      296.73     22.50 o 
  10  10  12      657.42      630.00     44.42 o 
  11  10  12      945.49     1084.24     56.99 o 
  12  10  12        9.89       14.31     18.59 o 
   1  11  12        1.52        7.05      5.79 o 
   2  11  12      125.00      118.11     10.35 o 
   3  11  12      304.17      313.24     14.61 o 
   4  11  12       32.63       12.58      6.94 o 
   5  11  12       76.66      102.43     10.27 o 
   6  11  12      623.79      606.22     21.06 o 
   7  11  12      609.20      626.69     17.37 o 
   8  11  12        0.03        6.85      7.65 o 
   9  11  12      185.72      207.78     12.29 o 
  10  11  12       12.32        4.53     11.41 o 
  11  11  12      190.27      217.89     31.14 o 
  12  11  12      145.23      173.40     52.67 o 
   0  12  12     1067.37     1130.70     58.63 o 
   1  12  12      135.51      154.92     11.91 o 
   2  12  12       79.51       67.85      9.20 o 
   3  12  12        0.21        7.32      7.02 o 
   4  12  12        0.01       -7.73      5.76 o 
   5  12  12        4.57       10.55     10.32 o 
   6  12  12      231.32      220.10     14.75 o 
   7  12  12      584.83      530.74     17.37 o 
   8  12  12      335.77      386.22     20.66 o 
   9  12  12      305.55      327.13     17.92 o 
  10  12  12       64.19       26.03     16.31 o 
  11  12  12      133.37      121.82     16.91 o 
   1  13  12      752.73      781.03     22.29 o 
   2  13  12      909.92      918.96     24.13 o 
   3  13  12        1.11       13.93      7.60 o 
   4  13  12      454.17      418.27     18.39 o 
   5  13  12        9.11        8.89      5.81 o 
   6  13  12      137.11      155.87     15.12 o 
   7  13  12      182.38      147.01     16.53 o 
   8  13  12       33.14       48.99     10.06 o 
   9  13  12      307.29      341.70     17.64 o 
  10  13  12      194.23      195.81     20.37 o 
   0  14  12      152.55      176.45     20.44 o 
   1  14  12      442.78      457.31     19.30 o 
   2  14  12      435.10      371.89     20.21 o 
   3  14  12      259.48      258.74     17.24 o 
   4  14  12        8.14       10.93      8.11 o 
   5  14  12      842.45      936.74     29.74 o 
   6  14  12      129.21      118.65     14.22 o 
   7  14  12        8.46        0.60      6.47 o 
   8  14  12       33.14       33.17      9.23 o 
   1  15  12      259.54      285.87     18.88 o 
   2  15  12      225.52      238.38     15.75 o 
   3  15  12      525.42      504.20     19.93 o 
   4  15  12       52.90       45.74     10.07 o 
   5  15  12      373.53      436.02     20.76 o 
   6  15  12      271.94      257.67     17.59 o 
   7  15  12      461.15      518.35     20.80 o 
   0  16  12      206.95      225.49     22.63 o 
   1  16  12       18.08        6.50      8.61 o 
   2  16  12        6.07        5.69      8.49 o 
   3  16  12      137.38      156.95     20.23 o 
   4  16  12       27.24       13.03      7.14 o 
   5  16  12       48.16       56.07     16.52 o 
   1   1  13      124.36      102.69      6.05 o 
   2   1  13     1374.94     1367.86     18.39 o 
   3   1  13     3183.79     3151.59     32.52 o 
   4   1  13     1240.54     1231.55     21.82 o 
   5   1  13     2587.00     2442.00     44.68 o 
   6   1  13      470.30      438.05     15.26 o 
   7   1  13      162.51      187.06     11.79 o 
   8   1  13      122.92       92.38     10.54 o 
   9   1  13      601.77      557.48     21.98 o 
  10   1  13     1018.01     1025.57     31.03 o 
  11   1  13      341.93      404.47     31.34 o 
  12   1  13     1418.27     1416.72     51.98 o 
  13   1  13       14.64       -0.74     15.62 o 
  14   1  13       10.98       12.29     17.17 o 
  15   1  13      246.31      191.61     33.62 o 
   0   2  13     4592.25     4522.65     73.05 o 
   1   2  13     1195.97     1086.21     17.79 o 
   2   2  13     1193.05     1193.24     19.05 o 
   3   2  13      599.48      665.24     15.34 o 
   4   2  13     1027.88      884.75     15.88 o 
   5   2  13      372.77      374.27     10.04 o 
   6   2  13     1102.67     1136.78     24.23 o 
   7   2  13      214.74      227.65     14.05 o 
   8   2  13      304.79      373.36     16.43 o 
   9   2  13       72.45       53.93     12.06 o 
  10   2  13     1171.72     1291.75     35.52 o 
  11   2  13       72.34       69.72     14.31 o 
  12   2  13       15.54        2.87      8.93 o 
  13   2  13       24.98       30.65     17.64 o 
  14   2  13      148.31      111.70     22.76 o 
  15   2  13        0.01        9.97     17.82 o 
   1   3  13       14.51        8.38      5.45 o 
   2   3  13     2189.67     2093.30     30.09 o 
   3   3  13      625.64      716.56     16.04 o 
   4   3  13      251.59      215.51      9.00 o 
   5   3  13      915.65      888.03     17.68 o 
   6   3  13     3562.01     3398.66     48.31 o 
   7   3  13      166.65      194.14     16.31 o 
   8   3  13        0.25       -1.29      7.49 o 
   9   3  13      169.52      165.06     13.34 o 
  10   3  13       20.18       62.79     13.98 o 
  11   3  13       59.19       58.25     12.97 o 
  12   3  13      741.53      807.08     30.13 o 
  13   3  13       38.73       28.42     11.91 o 
  14   3  13      176.91      244.64     29.80 o 
  15   3  13       18.46       27.02     37.13 o 
   0   4  13       74.20       51.58     11.96 o 
   1   4  13       46.03       37.33      6.47 o 
   2   4  13     2312.28     2333.92     32.80 o 
   3   4  13     1136.39      995.48     19.67 o 
   4   4  13     1183.33     1119.73     20.47 o 
   5   4  13       37.69       39.58      5.61 o 
   6   4  13     5632.23     5545.23     69.82 o 
   7   4  13      128.68      143.33     12.60 o 
   8   4  13      164.34      161.56     15.10 o 
   9   4  13        0.80       -2.52      8.13 o 
  10   4  13       39.86       44.77     11.00 o 
  11   4  13     1530.27     1477.90     40.07 o 
  12   4  13       20.05        5.41      9.19 o 
  13   4  13      444.73      412.62     26.94 o 
  14   4  13      459.94      486.56     26.20 o 
   1   5  13      257.70      257.05     12.41 o 
   2   5  13     1293.28     1115.54     21.60 o 
   3   5  13     1599.20     1575.54     28.60 o 
   4   5  13     1661.46     1531.83     25.02 o 
   5   5  13     3522.44     3322.64     40.95 o 
   6   5  13      667.75      729.91     17.95 o 
   7   5  13      201.88      159.33     23.65 o 
   8   5  13       92.89       55.76     13.56 o 
   9   5  13      187.73      199.16     16.65 o 
  10   5  13      411.19      431.53     21.49 o 
  11   5  13      505.64      560.30     24.99 o 
  12   5  13      411.83      379.98     24.74 o 
  13   5  13        0.62       12.17     11.04 o 
  14   5  13       24.65       58.09     12.44 o 
   0   6  13     3292.30     3264.22     60.39 o 
   1   6  13        4.46        5.68      6.07 o 
   2   6  13        6.33        0.86      5.88 o 
   3   6  13      675.41      678.21     19.07 o 
   4   6  13      428.09      417.81     20.94 o 
   5   6  13      101.14      104.16      7.97 o 
   6   6  13      342.18      377.62     14.17 o 
   7   6  13        0.08       -6.39      8.95 o 
   8   6  13     1455.48     1421.72     45.51 o 
   9   6  13        0.31        7.64     10.50 o 
  10   6  13        3.57       13.46     11.74 o 
  11   6  13        0.00       -2.55     12.60 o 
  12   6  13       14.08        7.50     11.77 o 
  13   6  13       39.88       46.86     14.04 o 
  14   6  13       52.56       68.89     15.61 o 
   1   7  13      572.97      567.86     16.71 o 
   2   7  13     1011.26      928.39     20.68 o 
   3   7  13     1253.22     1265.29     23.96 o 
   4   7  13        6.13        2.33      5.71 o 
   5   7  13        0.71       -0.93      5.59 o 
   6   7  13     4465.82     4328.67     54.27 o 
   7   7  13        7.35        4.28      9.51 o 
   8   7  13      209.24      210.73     30.87 o 
   9   7  13      866.99      945.41     38.29 o 
  10   7  13        1.13       13.61     19.03 o 
  11   7  13      680.43      691.69     30.16 o 
  12   7  13      103.15      108.14     15.61 o 
  13   7  13       98.29      140.85     18.14 o 
   0   8  13     5829.79     5736.44     94.31 o 
   1   8  13       16.48       17.97      6.93 o 
   2   8  13        7.09       10.11      6.13 o 
   3   8  13      124.10      116.70      9.45 o 
   4   8  13      375.46      351.33     13.95 o 
   5   8  13       47.26       27.43      6.69 o 
   6   8  13        0.24        2.16      5.37 o 
   7   8  13        0.25        6.21      6.53 o 
   8   8  13      462.03      430.43     23.49 o 
   9   8  13      242.08      209.04     19.00 o 
  10   8  13       17.42       -4.97     17.37 o 
  11   8  13      855.89      891.82     35.48 o 
  12   8  13      112.91      121.90     20.28 o 
  13   8  13      106.17      144.58     18.09 o 
   1   9  13      166.61      161.38     11.20 o 
   2   9  13       18.12        1.60      6.45 o 
   3   9  13       67.76       70.34      8.73 o 
   4   9  13       46.42       34.40      7.18 o 
   5   9  13       44.47       42.49      8.45 o 
   6   9  13        0.74       -1.64      5.68 o 
   7   9  13       23.39        9.92      7.71 o 
   8   9  13      226.92      247.99     28.91 o 
   9   9  13       16.12       26.64     17.81 o 
  10   9  13       65.56       72.34     14.01 o 
  11   9  13       66.37       73.19     20.50 o 
  12   9  13       69.49       89.33     15.36 o 
   0  10  13      136.68      151.47     16.01 o 
   1  10  13      373.50      364.22     15.17 o 
   2  10  13     1377.23     1391.55     27.20 o 
   3  10  13       92.55       69.94      9.17 o 
   4  10  13      840.80      873.74     23.90 o 
   5  10  13       59.66       46.89      7.79 o 
   6  10  13     1500.67     1583.90     45.10 o 
   7  10  13      261.14      254.47     15.56 o 
   8  10  13       14.48       20.13     11.30 o 
   9  10  13       30.67       14.15     11.20 o 
  10  10  13       51.53       52.30     14.14 o 
  11  10  13      289.95      289.45     24.47 o 
  12  10  13        2.88       10.42     18.57 o 
   1  11  13        7.11        2.86      6.76 o 
   2  11  13     2357.30     2318.27     37.45 o 
   3  11  13      756.99      740.35     20.46 o 
   4  11  13      163.74      162.39     11.63 o 
   5  11  13       16.62       16.88      7.63 o 
   6  11  13      631.80      621.90     20.06 o 
   7  11  13       16.35       28.17     13.26 o 
   8  11  13      138.81      167.78     14.60 o 
   9  11  13      168.70      141.00     18.01 o 
  10  11  13      327.46      368.32     26.85 o 
  11  11  13      231.65      236.50     23.50 o 
   0  12  13      988.94     1102.53     63.28 o 
   1  12  13      356.77      356.65     15.92 o 
   2  12  13      254.96      255.00     14.58 o 
   3  12  13        0.87       -2.43      7.04 o 
   4  12  13      294.77      357.39     20.74 o 
   5  12  13      167.87      106.92     10.98 o 
   6  12  13      418.66      394.47     21.93 o 
   7  12  13       50.32       38.32      8.15 o 
   8  12  13      597.35      651.89     23.04 o 
   9  12  13       46.15       49.37     10.06 o 
  10  12  13      570.66      623.59     30.40 o 
   1  13  13      185.16      171.75     13.09 o 
   2  13  13       67.29       91.80     10.65 o 
   3  13  13     1161.46     1119.03     26.26 o 
   4  13  13      562.59      614.76     19.84 o 
   5  13  13      632.85      641.90     21.31 o 
   6  13  13      188.10      199.06     14.81 o 
   7  13  13      156.15      170.87     13.01 o 
   8  13  13        3.47       29.43      9.15 o 
   9  13  13      452.09      419.22     21.90 o 
   0  14  13      160.32      191.79     20.06 o 
   1  14  13      267.37      256.06     16.88 o 
   2  14  13        0.97        9.39      8.16 o 
   3  14  13      333.18      379.48     17.88 o 
   4  14  13       19.75       33.28      9.58 o 
   5  14  13       18.84       10.39      7.12 o 
   6  14  13       44.42       36.14     10.92 o 
   7  14  13      106.71      109.03     11.93 o 
   1  15  13        0.05      -12.69      7.61 o 
   2  15  13      515.08      505.59     23.18 o 
   3  15  13        2.16        9.75      7.50 o 
   4  15  13      784.55      807.11     37.54 o 
   5  15  13      222.59      220.44     15.06 o 
   0  16  13      466.66      478.97     40.44 o 
   1  16  13       13.31       11.98      7.12 o 
   2  16  13      827.33      852.25     25.32 o 
   0   0  14      383.16      369.17     20.30 o 
   1   0  14        5.17       13.46      6.14 o 
   2   0  14      821.73      793.28     31.41 o 
   3   0  14     1401.74     1341.52     26.30 o 
   4   0  14      660.45      639.07     21.01 o 
   5   0  14       79.06       69.11     14.12 o 
   6   0  14     5340.67     5416.88    123.41 o 
   7   0  14      847.11      881.51     36.91 o 
   8   0  14      239.38      249.56     32.80 o 
   9   0  14      741.31      663.14     48.13 o 
  10   0  14     2445.31     2676.47    100.53 o 
  11   0  14        3.17        1.91     22.30 o 
  12   0  14      386.38      406.03     47.50 o 
  13   0  14      567.51      612.26     52.26 o 
  14   0  14       72.75       31.06     26.97 o 
   1   1  14      690.82      659.79     21.24 o 
   2   1  14     1695.34     1538.63     22.31 o 
   3   1  14       33.45       21.20      5.06 o 
   4   1  14        4.39        5.31      4.97 o 
   5   1  14      118.09      140.57      9.84 o 
   6   1  14     1695.34     1671.37     30.39 o 
   7   1  14      720.50      671.10     22.24 o 
   8   1  14       86.72       72.30     23.75 o 
   9   1  14      204.01      185.90     21.74 o 
  10   1  14     1080.25     1155.04     83.63 o 
  11   1  14       14.75       16.41     23.00 o 
  12   1  14       12.73       25.01     25.25 o 
  13   1  14       69.16       60.12     20.07 o 
  14   1  14      149.77      134.68     24.97 o 
   0   2  14      531.71      484.31     24.64 o 
   1   2  14      879.65      815.67     17.81 o 
   2   2  14     1485.26     1448.78     24.19 o 
   3   2  14        9.73        5.87      4.57 o 
   4   2  14      343.62      285.73     10.24 o 
   5   2  14     1426.05     1280.31     21.57 o 
   6   2  14      312.76      298.19     13.73 o 
   7   2  14      838.50      828.56     23.04 o 
   8   2  14       60.22       52.50     16.91 o 
   9   2  14      330.03      340.17     20.74 o 
  10   2  14      806.22      781.59     58.11 o 
  11   2  14       11.18       25.36     15.81 o 
  12   2  14      201.02      206.27     25.08 o 
  13   2  14        0.13       25.93     16.48 o 
  14   2  14      304.19      278.59     30.53 o 
   1   3  14      129.20      129.40      8.89 o 
   2   3  14     3542.19     3453.19     43.23 o 
   3   3  14      362.51      301.93     13.31 o 
   4   3  14     1029.29      954.69     18.81 o 
   5   3  14      482.99      457.42     21.95 o 
   6   3  14        2.00        0.40      6.30 o 
   7   3  14        0.05       -6.75      6.71 o 
   8   3  14      128.09      135.97     13.76 o 
   9   3  14      295.01      289.69     18.28 o 
  10   3  14     1079.91     1101.19     33.08 o 
  11   3  14       40.04       38.33     10.63 o 
  12   3  14       94.70      121.89     21.12 o 
  13   3  14       63.45       29.74     16.51 o 
  14   3  14        0.04        2.23     14.81 o 
   0   4  14       60.05       68.10     13.08 o 
   1   4  14      901.06      820.70     18.46 o 
   2   4  14     3475.50     3226.30     41.70 o 
   3   4  14     2038.46     1971.18     29.80 o 
   4   4  14     1250.49     1078.96     20.53 o 
   5   4  14      452.87      502.04     13.05 o 
   6   4  14     1495.20     1488.65     39.13 o 
   7   4  14       87.48      107.92     13.78 o 
   8   4  14      804.07      842.74     42.27 o 
   9   4  14        4.15       12.03      9.21 o 
  10   4  14       81.77       82.95     12.72 o 
  11   4  14       75.02       63.40     12.80 o 
  12   4  14      807.38      873.24     31.56 o 
  13   4  14       43.66       73.25     13.57 o 
  14   4  14       53.20       39.68     19.16 o 
   1   5  14        3.62        3.08      5.81 o 
   2   5  14      979.99      996.47     20.92 o 
   3   5  14        8.71        9.91      5.85 o 
   4   5  14     4871.80     4681.98     54.93 o 
   5   5  14       14.02       12.34      5.41 o 
   6   5  14       53.01       34.24      6.64 o 
   7   5  14      229.50      181.97     16.60 o 
   8   5  14        6.14      -12.02     11.01 o 
   9   5  14      490.73      474.89     27.78 o 
  10   5  14        0.14       -6.66     11.79 o 
  11   5  14      108.74      136.91     19.50 o 
  12   5  14      721.83      705.07    106.69 o 
  13   5  14      480.18      513.00     32.76 o 
   0   6  14       86.29       99.48     12.74 o 
   1   6  14     3399.97     3153.38     42.33 o 
   2   6  14       88.04       62.61      8.07 o 
   3   6  14     1818.31     1856.07     33.14 o 
   4   6  14     1011.72      978.80     27.06 o 
   5   6  14     1107.03     1089.20     20.91 o 
   6   6  14      593.72      559.86     17.06 o 
   7   6  14       36.15       35.23     12.53 o 
   8   6  14      697.76      760.64     33.49 o 
   9   6  14       53.33       38.54     26.63 o 
  10   6  14        6.34       14.77     12.91 o 
  11   6  14      148.03      117.35     19.69 o 
  12   6  14       20.53       25.96     14.49 o 
  13   6  14        6.12       15.05     11.59 o 
   1   7  14      275.62      254.25     15.28 o 
   2   7  14       33.22       40.86      7.81 o 
   3   7  14        7.18        9.72      6.05 o 
   4   7  14       45.40       16.58      6.30 o 
   5   7  14       53.69       52.81      7.36 o 
   6   7  14       39.15       46.37      7.94 o 
   7   7  14       13.10       -1.62     11.43 o 
   8   7  14       31.47       20.70     12.55 o 
   9   7  14       40.81       32.70     14.39 o 
  10   7  14        4.42       27.20     12.46 o 
  11   7  14       30.98       24.10     12.65 o 
  12   7  14      112.21      121.55     17.69 o 
  13   7  14       93.03      107.61     17.97 o 
   0   8  14     3235.70     3127.76     61.61 o 
   1   8  14      297.06      320.01     14.77 o 
   2   8  14      543.81      520.52     16.88 o 
   3   8  14      234.82      231.49     12.46 o 
   4   8  14        8.06       13.80      6.62 o 
   5   8  14      957.31      959.43     20.77 o 
   6   8  14       13.54       13.34      7.92 o 
   7   8  14       49.26       33.18      8.25 o 
   8   8  14     1211.08     1288.59     45.84 o 
   9   8  14       30.29       28.61     11.82 o 
  10   8  14      412.58      424.77     25.91 o 
  11   8  14      373.47      405.40     26.13 o 
  12   8  14       66.76       48.49     15.99 o 
   1   9  14      565.02      548.55     17.67 o 
   2   9  14       69.31       51.30      8.39 o 
   3   9  14       57.23       48.55      8.07 o 
   4   9  14     3297.81     3275.25     45.29 o 
   5   9  14       63.00       39.60      7.55 o 
   6   9  14      205.41      181.75     11.01 o 
   7   9  14      492.64      454.80     25.79 o 
   8   9  14       69.09       71.46     16.40 o 
   9   9  14      234.04      228.71     21.04 o 
  10   9  14      148.48      190.98     20.06 o 
  11   9  14      196.45      167.00     27.41 o 
   0  10  14      806.45      787.83     29.53 o 
   1  10  14      290.59      280.29     14.57 o 
   2  10  14       21.36       17.63      7.61 o 
   3  10  14      202.25      236.50     14.07 o 
   4  10  14      284.35      296.63     14.51 o 
   5  10  14        1.89        6.49      6.36 o 
   6  10  14      119.27      102.20      9.82 o 
   7  10  14        3.22        5.06      8.47 o 
   8  10  14      416.64      469.46     47.39 o 
   9  10  14      199.14      208.34     22.38 o 
  10  10  14      723.57      709.21     31.56 o 
  11  10  14      115.61      150.32     18.06 o 
   1  11  14        0.01       -0.54      6.99 o 
   2  11  14      139.13      157.82     11.82 o 
   3  11  14      154.13      187.42     12.57 o 
   4  11  14      245.85      282.50     16.69 o 
   5  11  14       85.22       97.44     10.44 o 
   6  11  14      142.32      140.78     11.88 o 
   7  11  14      212.59      221.32     17.20 o 
   8  11  14      105.45      141.04     12.01 o 
   9  11  14        7.54       25.40     13.31 o 
  10  11  14      531.79      578.08     35.84 o 
   0  12  14      514.35      600.82     27.94 o 
   1  12  14      232.07      234.98     14.29 o 
   2  12  14       17.34       13.80      7.26 o 
   3  12  14      110.10      108.21     10.45 o 
   4  12  14      418.31      393.20     19.02 o 
   5  12  14       12.48       21.97      8.18 o 
   6  12  14      310.07      364.26     18.03 o 
   7  12  14       67.01       91.46     20.06 o 
   8  12  14      296.11      284.34     19.31 o 
   9  12  14      492.43      485.32     30.84 o 
   1  13  14      335.04      405.09     22.41 o 
   2  13  14      653.73      688.41     21.46 o 
   3  13  14      559.05      542.50     19.51 o 
   4  13  14       18.03       16.76      7.75 o 
   5  13  14       93.12       72.20     10.14 o 
   6  13  14      262.76      290.01     25.05 o 
   7  13  14      115.32      140.66     16.32 o 
   8  13  14       63.26       69.38     12.17 o 
   0  14  14      100.40       95.37     18.96 o 
   1  14  14        3.64       12.29     15.30 o 
   2  14  14      317.96      370.03     17.87 o 
   3  14  14      158.44      159.39     13.24 o 
   4  14  14       84.96      113.91     12.14 o 
   5  14  14        0.43       10.35      7.97 o 
   6  14  14      483.04      520.56     26.35 o 
   1  15  14       30.50       24.73     14.17 o 
   2  15  14      888.24      926.14     26.07 o 
   3  15  14       95.04      108.86     11.45 o 
   4  15  14        4.81       12.53      7.37 o 
   1   1  15      293.08      282.08     11.57 o 
   2   1  15     2408.48     2350.92     32.97 o 
   3   1  15     1112.05     1047.19     18.29 o 
   4   1  15     1265.89     1241.17     25.30 o 
   5   1  15        5.57       -4.24      5.37 o 
   6   1  15      221.93      215.95     15.40 o 
   7   1  15     1171.85     1173.64     30.79 o 
   8   1  15      461.30      516.40     73.19 o 
   9   1  15      557.16      568.20     36.36 o 
  10   1  15        2.81       -8.48     11.64 o 
  11   1  15        5.73       -0.28     21.10 o 
  12   1  15      232.61      278.38     29.07 o 
  13   1  15       24.63       47.95     18.66 o 
   0   2  15     4302.84     4258.03     92.96 o 
   1   2  15        5.24       -0.99      5.58 o 
   2   2  15       30.14       29.13      6.76 o 
   3   2  15       58.45       69.34      7.27 o 
   4   2  15       51.69       27.57      6.19 o 
   5   2  15      526.15      494.81     17.23 o 
   6   2  15      347.17      362.44     14.89 o 
   7   2  15       54.46       68.95      9.15 o 
   8   2  15     4421.57     4346.85     94.17 o 
   9   2  15       90.96       78.13     17.69 o 
  10   2  15      643.03      615.45     33.07 o 
  11   2  15      188.58      194.14     23.41 o 
  12   2  15      827.37      860.37     40.85 o 
  13   2  15      266.45      268.74     38.64 o 
   1   3  15      567.72      492.33     14.89 o 
   2   3  15        2.31        3.47      5.63 o 
   3   3  15      140.62      169.75     11.28 o 
   4   3  15     2720.79     2699.65     36.34 o 
   5   3  15       86.09       68.58      7.90 o 
   6   3  15      185.52      221.57     15.12 o 
   7   3  15      403.64      469.56     35.43 o 
   8   3  15      160.93      227.45     21.09 o 
   9   3  15      137.58      140.80     45.41 o 
  10   3  15      272.59      324.16     39.87 o 
  11   3  15      225.87      251.76     25.78 o 
  12   3  15      703.34      756.89     38.72 o 
  13   3  15        0.02        5.20     14.84 o 
   0   4  15      205.55      219.52     16.83 o 
   1   4  15       19.57       15.80      6.50 o 
   2   4  15     1453.37     1378.44     24.90 o 
   3   4  15        7.30        9.75      5.77 o 
   4   4  15        4.71       -7.75      5.33 o 
   5   4  15      100.88      114.87      7.52 o 
   6   4  15     1010.56     1054.88     28.57 o 
   7   4  15       26.99       33.89     10.29 o 
   8   4  15      621.21      640.23     29.69 o 
   9   4  15      476.53      475.79     35.51 o 
  10   4  15     1045.66     1050.64     65.54 o 
  11   4  15        3.41       -5.52      9.66 o 
  12   4  15       87.53      109.39     32.60 o 
  13   4  15       83.23      123.59     33.89 o 
   1   5  15      865.83      874.27     20.15 o 
   2   5  15       33.88       36.43      7.15 o 
   3   5  15      495.26      446.86     14.73 o 
   4   5  15       34.17       20.38      6.35 o 
   5   5  15      142.38      111.47      8.20 o 
   6   5  15      565.51      567.11     18.33 o 
   7   5  15        2.26       10.85      9.89 o 
   8   5  15       41.32       31.30     36.40 o 
   9   5  15      284.68      321.09     26.12 o 
  10   5  15       76.24       64.58     15.39 o 
  11   5  15       11.48      -12.79     10.89 o 
  12   5  15      144.14      146.36     20.82 o 
  13   5  15       21.97       31.86     14.67 o 
   0   6  15       10.09        4.21      9.09 o 
   1   6  15       15.03       20.50      7.06 o 
   2   6  15      431.30      446.85     15.47 o 
   3   6  15       71.18       64.12      7.95 o 
   4   6  15       28.20       15.29      6.54 o 
   5   6  15      192.19      233.83     11.44 o 
   6   6  15       40.35       48.93      9.53 o 
   7   6  15        7.46        4.66     17.70 o 
   8   6  15      103.11      119.42     18.14 o 
   9   6  15       29.42       16.10     14.07 o 
  10   6  15      173.61      183.96     30.48 o 
  11   6  15       83.06       42.10     15.59 o 
  12   6  15      206.13      206.90     30.44 o 
   1   7  15        4.65        1.97      6.80 o 
   2   7  15     1524.43     1502.51     27.56 o 
   3   7  15      345.71      344.31     17.76 o 
   4   7  15       26.53       20.75      6.87 o 
   5   7  15       15.31       28.94      6.65 o 
   6   7  15       36.56       35.10      7.84 o 
   7   7  15      488.52      475.20     28.43 o 
   8   7  15      686.75      712.81     33.63 o 
   9   7  15       85.56       92.99     18.25 o 
  10   7  15     1906.31     1893.65     77.66 o 
  11   7  15      290.66      344.89     55.55 o 
  12   7  15      220.15      256.39     22.79 o 
   0   8  15     1258.17     1301.57     41.42 o 
   1   8  15      410.85      370.98     15.83 o 
   2   8  15     1410.27     1358.29     26.63 o 
   3   8  15        2.26        1.31      6.03 o 
   4   8  15       49.18       49.81      8.00 o 
   5   8  15       65.53       64.67      7.95 o 
   6   8  15     1177.91     1189.15     29.12 o 
   7   8  15        3.83       17.29     13.43 o 
   8   8  15       25.58       38.18     14.41 o 
   9   8  15       78.37       86.22     18.00 o 
  10   8  15       10.96        4.76     11.15 o 
  11   8  15        3.26       15.82     12.38 o 
   1   9  15      779.50      801.39     21.34 o 
   2   9  15      156.34      149.73     11.18 o 
   3   9  15       56.69       34.48      8.04 o 
   4   9  15       14.03       12.56      7.25 o 
   5   9  15       98.47      107.39     11.05 o 
   6   9  15      124.24      134.72     13.48 o 
   7   9  15      303.13      317.98     23.59 o 
   8   9  15      177.46      141.60     20.67 o 
   9   9  15      116.38      129.28     20.51 o 
  10   9  15      115.79      113.45     38.30 o 
  11   9  15      179.33      241.87     22.60 o 
   0  10  15      101.02       90.33     14.52 o 
   1  10  15       17.22       25.31      7.94 o 
   2  10  15      339.17      379.29     16.48 o 
   3  10  15        0.00       -7.12      6.64 o 
   4  10  15      256.34      253.28     14.15 o 
   5  10  15        0.82       -1.21      6.23 o 
   6  10  15     1753.69     1655.90     30.16 o 
   7  10  15       29.35       30.84     10.23 o 
   8  10  15       88.22       80.27     17.24 o 
   9  10  15      230.68      258.10     30.82 o 
  10  10  15     1299.59     1474.55     73.13 o 
   1  11  15       61.85       36.10      9.14 o 
   2  11  15       19.64       30.67      8.54 o 
   3  11  15      478.65      497.77     18.30 o 
   4  11  15      607.86      586.76     21.02 o 
   5  11  15      175.48      164.86     11.71 o 
   6  11  15      912.92     1040.89     24.34 o 
   7  11  15       59.11       32.82     10.51 o 
   8  11  15      117.55      110.87     48.90 o 
   9  11  15       89.56      117.87     20.71 o 
   0  12  15     1224.41     1167.57     38.68 o 
   1  12  15       78.70       70.78     10.85 o 
   2  12  15      114.55       98.60     10.81 o 
   3  12  15       34.02       30.19      8.54 o 
   4  12  15       87.89       93.19     10.31 o 
   5  12  15        0.33       12.21      7.91 o 
   6  12  15       71.12       69.33      9.23 o 
   7  12  15       21.15       49.48     11.25 o 
   8  12  15      438.54      475.36     33.63 o 
   1  13  15      230.83      205.01     14.66 o 
   2  13  15      268.09      311.02     18.50 o 
   3  13  15      155.89      213.20     15.53 o 
   4  13  15      397.35      420.17     20.24 o 
   5  13  15        3.61       -2.93     10.78 o 
   6  13  15        0.58       10.17      7.24 o 
   0  14  15       24.92       22.06     22.54 o 
   1  14  15       27.00       41.51     11.61 o 
   2  14  15      513.16      480.43     19.45 o 
   3  14  15      188.65      186.09     13.48 o 
   4  14  15       41.15       27.93     11.03 o 
   0   0  16     2487.83     2572.67     93.17 o 
   1   0  16       51.69       28.50     12.24 o 
   2   0  16     1893.48     1888.17     53.18 o 
   3   0  16       31.99       52.81      9.89 o 
   4   0  16      317.97      341.11     17.60 o 
   5   0  16      914.14      891.94     39.52 o 
   6   0  16       35.63       21.06     12.02 o 
   7   0  16        1.04        5.96     24.40 o 
   8   0  16      780.49      730.51     46.16 o 
   9   0  16      170.04      145.56     27.62 o 
  10   0  16      784.98      747.02     50.40 o 
  11   0  16      630.56      492.43     43.66 o 
  12   0  16      868.53      905.55     61.26 o 
  13   0  16      101.20      124.31     30.12 o 
   1   1  16        3.76        2.69      6.57 o 
   2   1  16       79.01       71.06      8.91 o 
   3   1  16       68.15       55.58      7.99 o 
   4   1  16        0.49       -5.06      5.81 o 
   5   1  16      206.43      204.93     12.04 o 
   6   1  16       42.49       24.49     10.86 o 
   7   1  16      517.91      510.42     21.46 o 
   8   1  16      585.45      676.54     42.59 o 
   9   1  16       32.76       48.52     14.55 o 
  10   1  16        6.40       25.58     17.44 o 
  11   1  16       14.15       40.99     16.89 o 
  12   1  16       50.59       63.85     18.86 o 
  13   1  16       53.47       41.61     17.98 o 
   0   2  16        1.91       16.56     10.36 o 
   1   2  16     2351.86     2095.23     31.76 o 
   2   2  16      805.29      794.62     18.57 o 
   3   2  16        2.30       -2.20      5.31 o 
   4   2  16        0.02       -3.35      6.15 o 
   5   2  16       26.36       26.77      7.52 o 
   6   2  16      883.31      878.01     32.72 o 
   7   2  16      225.79      276.01     22.04 o 
   8   2  16     2276.06     2332.24     91.19 o 
   9   2  16      104.21       73.95     25.14 o 
  10   2  16      245.15      258.34     37.46 o 
  11   2  16       91.70      104.44     30.63 o 
  12   2  16        5.72       16.58     16.16 o 
   1   3  16      454.63      412.84     14.42 o 
   2   3  16     1738.05     1619.21     27.36 o 
   3   3  16      217.52      222.16     12.99 o 
   4   3  16      331.40      335.27     17.51 o 
   5   3  16       49.58       37.98     13.59 o 
   6   3  16       29.09       50.51      9.72 o 
   7   3  16       56.18       32.92     15.52 o 
   8   3  16      471.44      486.25     42.00 o 
   9   3  16       61.85       45.61     25.56 o 
  10   3  16      580.02      619.11     49.66 o 
  11   3  16       45.06       51.91     26.65 o 
  12   3  16      461.59      587.82     51.90 o 
   0   4  16     1409.52     1431.05     36.83 o 
   1   4  16      893.92      791.96     19.42 o 
   2   4  16      507.27      502.31     15.81 o 
   3   4  16      581.44      576.04     19.75 o 
   4   4  16      240.83      246.97     11.77 o 
   5   4  16        6.07       17.32      5.22 o 
   6   4  16      862.58      826.89     25.86 o 
   7   4  16       41.21       39.65     11.43 o 
   8   4  16        1.21       11.11     12.04 o 
   9   4  16       20.95       28.38     21.59 o 
  10   4  16       93.85      114.89     29.02 o 
  11   4  16       96.94       68.03     28.13 o 
  12   4  16      120.36      104.04     31.68 o 
   1   5  16      339.43      317.86     14.43 o 
   2   5  16        2.50       -1.00      5.92 o 
   3   5  16        7.02       -3.81      6.29 o 
   4   5  16     4923.64     4773.96     56.99 o 
   5   5  16       14.40        6.60      7.35 o 
   6   5  16       37.12       31.88      9.41 o 
   7   5  16        1.88       14.25      9.62 o 
   8   5  16      765.89      738.54     33.26 o 
   9   5  16      233.33      178.49     36.49 o 
  10   5  16       16.04       16.34     14.18 o 
  11   5  16       53.63       47.72     25.30 o 
  12   5  16       56.95       89.14     31.22 o 
   0   6  16     9421.13     9400.62    141.54 o 
   1   6  16      323.26      296.04     14.23 o 
   2   6  16       11.37       14.50      7.02 o 
   3   6  16      362.68      325.58     14.34 o 
   4   6  16       30.57       26.82      7.06 o 
   5   6  16        5.02       12.65      5.95 o 
   6   6  16      606.51      651.26     20.41 o 
   7   6  16      373.26      387.45     23.41 o 
   8   6  16      637.90      602.13     31.42 o 
   9   6  16      418.94      442.07     29.15 o 
  10   6  16        3.00      -19.91      9.95 o 
  11   6  16       93.75      118.73     19.83 o 
   1   7  16        8.05       14.52      6.87 o 
   2   7  16       83.96       77.89      9.01 o 
   3   7  16       39.43       45.28      7.92 o 
   4   7  16       15.20       18.39      7.61 o 
   5   7  16        9.78        2.72      6.04 o 
   6   7  16       93.46       98.10     10.00 o 
   7   7  16       93.77       80.40     14.97 o 
   8   7  16       35.88       32.18     14.48 o 
   9   7  16        8.10       24.12     14.71 o 
  10   7  16      310.04      302.58     28.26 o 
  11   7  16       10.17       25.07     14.48 o 
   0   8  16      446.87      443.76     37.46 o 
   1   8  16       24.59       24.43      8.05 o 
   2   8  16     1245.49     1247.73     25.81 o 
   3   8  16        5.80        5.77      5.76 o 
   4   8  16       27.96       10.62      5.51 o 
   5   8  16        0.88       -3.94      6.26 o 
   6   8  16      478.56      488.95     19.66 o 
   7   8  16       28.88       46.33     27.98 o 
   8   8  16      197.65      222.45     24.52 o 
   9   8  16        9.48        2.28     29.56 o 
  10   8  16      201.66      211.79     24.53 o 
   1   9  16      183.04      160.77     12.25 o 
   2   9  16       53.90       51.44      8.99 o 
   3   9  16        4.43       11.87      6.61 o 
   4   9  16     2274.20     2371.42     37.72 o 
   5   9  16        4.44        3.38      9.04 o 
   6   9  16      297.26      360.39     19.15 o 
   7   9  16      135.06      162.44     17.25 o 
   8   9  16       76.48       54.76     15.92 o 
   9   9  16      319.35      402.21     42.79 o 
  10   9  16        0.24      -10.54     29.79 o 
   0  10  16      607.50      577.27     28.27 o 
   1  10  16        0.71        4.58      7.89 o 
   2  10  16      623.06      611.12     24.52 o 
   3  10  16      145.56      155.11     12.16 o 
   4  10  16      282.15      295.64     15.18 o 
   5  10  16      683.88      717.48     20.02 o 
   6  10  16        9.06        6.80      8.79 o 
   7  10  16       27.15       36.94     19.05 o 
   8  10  16      591.43      647.51     35.00 o 
   9  10  16        3.24       12.11     13.22 o 
   1  11  16        0.80      -13.53      9.92 o 
   2  11  16       77.42       73.71     10.47 o 
   3  11  16       35.81       37.48      9.33 o 
   4  11  16      651.62      683.96     20.81 o 
   5  11  16      421.74      422.60     17.96 o 
   6  11  16      366.70      338.75     15.71 o 
   7  11  16       22.19       25.93     10.23 o 
   8  11  16      319.86      359.39     31.30 o 
   0  12  16     2039.44     2011.42     52.69 o 
   1  12  16      122.61      149.06     16.15 o 
   2  12  16       63.00       87.23     12.28 o 
   3  12  16       52.34       63.30     10.03 o 
   4  12  16      590.13      633.71     20.46 o 
   5  12  16       63.91       56.77     11.98 o 
   6  12  16       77.52       75.99     12.09 o 
   1  13  16      109.58       83.13     11.24 o 
   2  13  16       86.61       75.13     10.92 o 
   3  13  16      324.55      358.07     18.04 o 
   4  13  16      631.42      662.65     21.20 o 
   1   1  17      281.85      266.62     16.58 o 
   2   1  17       25.99       22.44      8.80 o 
   3   1  17     1587.70     1611.45     30.08 o 
   4   1  17     1415.52     1455.08     27.17 o 
   5   1  17       52.19       36.89      7.37 o 
   6   1  17      114.90      135.42     16.69 o 
   7   1  17      129.38      134.00     17.09 o 
   8   1  17       95.72       94.52     23.70 o 
   9   1  17      503.86      522.84     42.37 o 
  10   1  17        6.28       33.72     19.01 o 
  11   1  17     1000.56      976.24     60.50 o 
  12   1  17      280.41      340.33     42.91 o 
   0   2  17     5536.80     5489.21     90.10 o 
   1   2  17     1259.37     1245.63     26.75 o 
   2   2  17      306.52      244.93     13.70 o 
   3   2  17      350.15      287.28     14.40 o 
   4   2  17       66.33       67.09      8.44 o 
   5   2  17      274.05      275.31     14.37 o 
   6   2  17      471.98      503.38     26.52 o 
   7   2  17        4.10        7.38     11.70 o 
   8   2  17     1800.39     1900.95     82.15 o 
   9   2  17      388.15      445.79     42.13 o 
  10   2  17      259.86      286.75     40.48 o 
  11   2  17      407.97      484.81     52.09 o 
  12   2  17        2.94       41.59     25.52 o 
   1   3  17      122.83      117.06     12.87 o 
   2   3  17       84.66       76.49      8.99 o 
   3   3  17      221.47      195.52     11.07 o 
   4   3  17     1453.63     1492.13     32.91 o 
   5   3  17      282.05      280.82     15.32 o 
   6   3  17      299.13      330.72     23.89 o 
   7   3  17      310.42      341.20     25.06 o 
   8   3  17       52.52       70.75     24.96 o 
   9   3  17       57.18       36.95     24.15 o 
  10   3  17      169.84      176.49     34.86 o 
  11   3  17      237.56      259.94     41.13 o 
   0   4  17     1244.28     1152.62     59.70 o 
   1   4  17      315.73      315.96     13.46 o 
   2   4  17       49.36       47.05      7.59 o 
   3   4  17       40.95       45.35      8.57 o 
   4   4  17      692.76      658.66     17.31 o 
   5   4  17      495.74      546.36     17.51 o 
   6   4  17      325.27      371.90     24.41 o 
   7   4  17      186.29      199.68     25.51 o 
   8   4  17       59.07       84.09     26.38 o 
   9   4  17      484.53      544.87     47.53 o 
  10   4  17      120.63      111.06     31.58 o 
  11   4  17       10.09       -9.34     21.67 o 
   1   5  17       16.41       36.48     11.70 o 
   2   5  17       33.09       38.26      7.52 o 
   3   5  17       27.71       25.80      6.85 o 
   4   5  17      155.45      160.53     10.36 o 
   5   5  17       99.30       96.10     13.97 o 
   6   5  17      343.40      339.97     20.88 o 
   7   5  17      583.72      560.24     26.26 o 
   8   5  17      277.04      294.43     34.81 o 
   9   5  17       90.11       70.66     24.53 o 
  10   5  17       57.06       61.71     28.55 o 
  11   5  17       32.13       30.66     23.76 o 
   0   6  17       40.34       38.84     11.95 o 
   1   6  17      550.72      521.32     21.43 o 
   2   6  17       33.68       37.68      8.17 o 
   3   6  17      255.09      278.24     15.78 o 
   4   6  17       46.60       46.69      7.94 o 
   5   6  17      228.60      202.59     10.77 o 
   6   6  17      119.46      171.82     15.95 o 
   7   6  17       58.80       71.37     13.67 o 
   8   6  17      111.11      134.69     19.32 o 
   9   6  17        0.38        7.80     18.51 o 
  10   6  17      130.87      145.41     20.95 o 
   1   7  17     2814.88     2840.68     42.16 o 
   2   7  17      312.34      323.19     15.34 o 
   3   7  17       32.00       18.60      7.49 o 
   4   7  17       17.78       16.02      7.19 o 
   5   7  17      444.71      473.50     15.41 o 
   6   7  17      333.61      370.18     16.35 o 
   7   7  17     1248.30     1293.12     43.43 o 
   8   7  17       87.70       71.72     16.73 o 
   9   7  17       98.85       77.61     17.57 o 
  10   7  17      230.16      202.73     26.97 o 
   0   8  17      139.60      118.70     15.66 o 
   1   8  17      272.65      265.91     14.63 o 
   2   8  17       35.17       52.96      8.92 o 
   3   8  17     1045.33     1079.22     24.51 o 
   4   8  17      203.85      205.51     12.59 o 
   5   8  17       82.61       80.69      8.86 o 
   6   8  17      151.14      174.37     14.38 o 
   7   8  17      130.93      145.91     18.45 o 
   8   8  17      120.43      142.35     41.26 o 
   9   8  17        2.28       14.32     14.68 o 
   1   9  17       32.16       34.97      8.61 o 
   2   9  17       65.24       84.85     10.29 o 
   3   9  17       68.56       56.78      9.08 o 
   4   9  17       24.28       22.44      6.52 o 
   5   9  17       84.52       79.07      9.13 o 
   6   9  17       32.83       42.51     10.17 o 
   7   9  17        3.37        2.42     13.78 o 
   8   9  17        5.85       13.98     16.01 o 
   0  10  17      826.64      870.15     50.52 o 
   1  10  17      202.54      201.65     14.13 o 
   2  10  17      574.37      556.78     19.56 o 
   3  10  17      100.74       96.87      9.83 o 
   4  10  17      124.46      145.01     12.01 o 
   5  10  17      619.75      677.33     19.72 o 
   6  10  17      609.35      655.35     23.76 o 
   7  10  17      568.28      615.10     21.57 o 
   1  11  17      385.95      380.31     18.30 o 
   2  11  17        5.67        5.04      8.46 o 
   3  11  17      238.19      264.91     17.49 o 
   4  11  17      153.23      153.81     12.58 o 
   5  11  17      181.35      202.95     13.18 o 
   6  11  17       36.28       23.28     17.62 o 
   0  12  17      255.14      322.77     25.20 o 
   1  12  17      698.33      733.77     24.90 o 
   2  12  17        3.27        4.27      8.90 o 
   3  12  17        9.31        9.28      7.86 o 
   4  12  17        4.51        8.28      8.19 o 
   0   0  18     2981.32     2919.79    104.92 o 
   1   0  18       68.86       26.87     13.40 o 
   2   0  18      184.97      187.12     20.29 o 
   3   0  18     2002.53     1955.65     96.11 o 
   4   0  18      161.14      182.16     18.10 o 
   5   0  18      951.93     1035.11     66.82 o 
   6   0  18     2306.62     2534.36    107.82 o 
   7   0  18        0.11       22.63     23.28 o 
   1   1  18      989.70      969.14     27.66 o 
   2   1  18      142.93      119.11     12.48 o 
   3   1  18        1.14      -10.88      7.62 o 
   4   1  18      170.32      178.06     17.45 o 
   5   1  18       44.16       60.51     19.00 o 
   6   1  18        9.48       11.29     16.18 o 
   7   1  18     1196.67     1293.01     54.11 o 
   8   1  18      334.61      377.27     41.78 o 
   9   1  18     1312.69     1241.12     65.95 o 
  10   1  18      497.37      462.62     42.06 o 
  11   1  18       21.99       56.85     22.53 o 
   0   2  18      776.40      813.75     36.00 o 
   1   2  18      181.44      194.66     14.83 o 
   2   2  18        9.64       16.81      8.57 o 
   3   2  18        3.09       -4.42     12.92 o 
   4   2  18       19.84       11.70      7.07 o 
   5   2  18       10.57       12.36     10.94 o 
   6   2  18      209.60      206.62     20.12 o 
   7   2  18      711.45      826.98     33.71 o 
   8   2  18       89.55       98.99     26.70 o 
   9   2  18        3.84       39.21     19.82 o 
  10   2  18      162.17      156.24     31.28 o 
   1   3  18      122.28      151.60     15.39 o 
   2   3  18      199.65      209.93     14.06 o 
   3   3  18       17.30       20.99      7.97 o 
   4   3  18       64.55       74.33      8.93 o 
   5   3  18       19.47       15.81      7.69 o 
   6   3  18      117.89      122.78     16.59 o 
   7   3  18      137.12      107.36     16.66 o 
   8   3  18        0.08       28.91     20.55 o 
   9   3  18     1053.39     1029.87     61.57 o 
  10   3  18       15.72       30.72     21.64 o 
   0   4  18      106.42       91.73     14.91 o 
   1   4  18       64.13       56.06      7.98 o 
   2   4  18      171.17      201.79     12.50 o 
   3   4  18      208.65      227.88     13.72 o 
   4   4  18       50.66       52.55      8.58 o 
   5   4  18      642.53      652.28     21.59 o 
   6   4  18      819.60      885.85     34.73 o 
   7   4  18      286.78      285.17     40.22 o 
   8   4  18        1.08        6.95     20.11 o 
   9   4  18      227.20      198.88     36.25 o 
  10   4  18        3.09       14.94     23.78 o 
   1   5  18        6.61       11.02      6.55 o 
   2   5  18       94.86      107.08      9.99 o 
   3   5  18     1924.70     1984.05     36.45 o 
   4   5  18       36.39       31.71      7.47 o 
   5   5  18      484.34      503.72     18.01 o 
   6   5  18       79.14       68.51     15.05 o 
   7   5  18      280.59      312.03     30.37 o 
   8   5  18       13.25       20.96     23.06 o 
   9   5  18      249.91      296.04     41.74 o 
  10   5  18      109.66      105.68     31.07 o 
   0   6  18     1371.99     1325.89     38.26 o 
   1   6  18      330.07      337.32     15.50 o 
   2   6  18      292.54      275.36     22.99 o 
   3   6  18      204.61      178.67     11.64 o 
   4   6  18      318.91      328.07     14.51 o 
   5   6  18       64.39       76.58     10.12 o 
   6   6  18       27.78        3.55      9.86 o 
   7   6  18      650.96      762.85     41.22 o 
   8   6  18      432.33      514.17     47.30 o 
   9   6  18        2.80        7.24     22.14 o 
   1   7  18        0.04        5.49      7.62 o 
   2   7  18        1.43       13.86      7.80 o 
   3   7  18        1.77       -2.12      7.24 o 
   4   7  18       21.52       29.67      7.98 o 
   5   7  18        2.67       -3.43      5.86 o 
   6   7  18       59.07       79.58     12.91 o 
   7   7  18       30.86       23.36     13.09 o 
   8   7  18       56.35       54.15     21.42 o 
   9   7  18       34.25       33.25     14.98 o 
   0   8  18      537.23      612.34     28.25 o 
   1   8  18       67.40       54.08      9.62 o 
   2   8  18      232.78      260.72     20.69 o 
   3   8  18        5.80        8.31     10.20 o 
   4   8  18       21.14        9.85      7.73 o 
   5   8  18      102.30      121.30      9.62 o 
   6   8  18       24.68       24.05     12.30 o 
   7   8  18     1246.08     1329.97     54.52 o 
   8   8  18      949.02     1051.90     51.02 o 
   1   9  18      124.63      128.60     13.44 o 
   2   9  18       35.16       35.81     10.34 o 
   3   9  18     1434.80     1450.60     29.62 o 
   4   9  18       68.06       59.73      9.47 o 
   5   9  18      255.02      268.46     16.95 o 
   6   9  18      213.31      257.13     15.93 o 
   7   9  18      178.04      139.81     19.39 o 
   0  10  18       86.66      100.43     24.06 o 
   1  10  18      183.44      178.43     13.59 o 
   2  10  18       89.37      108.77     11.55 o 
   3  10  18       69.79       64.00     10.37 o 
   4  10  18      172.75      187.37     14.83 o 
   5  10  18        6.68        9.31      7.68 o 
   6  10  18        7.21        5.77      8.99 o 
   1  11  18      196.88      211.18     14.77 o 
   2  11  18      142.54      168.35     13.95 o 
   3  11  18        2.54       -9.07      8.13 o 
   4  11  18       37.74       24.70      8.93 o 
   1   1  19      126.62      115.81     13.03 o 
   2   1  19        8.72       14.99      7.80 o 
   3   1  19      635.59      607.53     22.23 o 
   4   1  19       54.26       63.96     10.46 o 
   5   1  19      280.60      324.43     31.76 o 
   6   1  19       13.86       -5.26     14.84 o 
   7   1  19      379.21      393.29     35.87 o 
   0   2  19        3.98       13.70     16.85 o 
   1   2  19      972.68     1007.68     28.88 o 
   2   2  19        6.17        0.67      6.64 o 
   3   2  19      121.91      103.53     12.09 o 
   4   2  19      123.27      136.69     14.82 o 
   5   2  19       46.56       38.80     17.91 o 
   6   2  19        5.02        2.34     15.49 o 
   7   2  19      235.86      268.27     30.03 o 
   1   3  19      235.97      236.04     16.53 o 
   2   3  19       87.63       99.27     14.83 o 
   3   3  19       49.55       53.09     10.42 o 
   4   3  19      224.18      216.54     13.89 o 
   5   3  19       15.65       15.84      7.50 o 
   6   3  19      163.94      141.98     23.40 o 
   7   3  19       65.32       51.11     13.94 o 
   8   3  19        0.02       16.98     21.49 o 
   9   3  19      109.03      134.32     30.78 o 
   0   4  19        0.90        4.62     12.56 o 
   1   4  19      163.64      137.55     13.92 o 
   2   4  19       33.58       45.46     10.63 o 
   3   4  19      454.30      413.30     17.45 o 
   4   4  19        6.75       14.84      7.71 o 
   5   4  19      532.13      521.96     29.67 o 
   6   4  19      135.21      137.49     28.74 o 
   7   4  19      448.75      534.95     68.61 o 
   8   4  19       44.95       50.06     22.08 o 
   9   4  19       45.37       43.90     22.41 o 
   1   5  19        0.13       -2.59      6.62 o 
   2   5  19       53.62       47.37     10.98 o 
   3   5  19      592.06      623.82     20.45 o 
   4   5  19      107.13      121.22     17.11 o 
   5   5  19      452.55      491.38     20.39 o 
   6   5  19        6.29       -5.04     11.79 o 
   7   5  19       51.80       55.48     19.29 o 
   8   5  19      231.72      239.16     38.11 o 
   0   6  19     1545.63     1609.87     43.19 o 
   1   6  19     1081.76     1078.46     24.68 o 
   2   6  19       10.43        3.61      7.51 o 
   3   6  19      191.38      182.59     13.86 o 
   4   6  19        0.42      -10.28      6.56 o 
   5   6  19      317.05      360.42     22.73 o 
   6   6  19      458.13      489.06     34.78 o 
   7   6  19       66.76       91.37     29.18 o 
   8   6  19        0.68       49.63     25.60 o 
   1   7  19     1082.33     1040.67     24.73 o 
   2   7  19      371.01      414.26     19.73 o 
   3   7  19      421.05      418.94     19.16 o 
   4   7  19      116.69      128.18     11.05 o 
   5   7  19        1.42       -0.09      8.84 o 
   6   7  19       71.31       61.58     13.46 o 
   7   7  19      167.22      202.64     60.19 o 
   0   8  19      958.70     1109.48     37.12 o 
   1   8  19      386.74      419.31     18.06 o 
   2   8  19       38.68       43.55      9.57 o 
   3   8  19       83.02       70.03     10.12 o 
   4   8  19      127.91      159.59     18.37 o 
   5   8  19     1262.18     1343.77     30.99 o 
   6   8  19      240.04      260.76     13.97 o 
   1   9  19        0.04       14.91      9.20 o 
   2   9  19       73.07       61.95     10.45 o 
   3   9  19       34.26       45.44      9.84 o 
   4   9  19      113.54      149.00     12.25 o 
   5   9  19        0.24        3.92     10.72 o 
   0  10  19        4.74        9.27     11.88 o 
   1  10  19      484.50      500.99     19.67 o 
   2  10  19      437.83      460.22     19.19 o 
   3  10  19      371.54      406.95     18.65 o 
   0   0  20       75.57       51.18     21.71 o 
   1   0  20      343.76      368.82     29.62 o 
   2   0  20       41.63       26.99     13.81 o 
   3   0  20       55.65       45.29     16.62 o 
   4   0  20       37.57       23.79     12.42 o 
   5   0  20     1123.56     1179.93     75.84 o 
   6   0  20      134.74      146.46     35.40 o 
   7   0  20      370.10      331.88     48.88 o 
   1   1  20     1112.02     1065.97     40.39 o 
   2   1  20       12.93       10.26      6.34 o 
   3   1  20       67.71       52.10     14.69 o 
   4   1  20      128.68      148.21     12.43 o 
   5   1  20        4.24       -6.49     15.74 o 
   6   1  20      195.68      227.63     35.17 o 
   7   1  20       95.87      137.67     44.04 o 
   0   2  20      263.92      292.36     30.70 o 
   1   2  20      151.64      132.91     13.98 o 
   2   2  20      100.13       76.00     10.55 o 
   3   2  20       26.55       11.42      9.19 o 
   4   2  20       62.25       50.16      9.59 o 
   5   2  20        0.82       -8.46     16.97 o 
   6   2  20       21.36       41.46     20.14 o 
   7   2  20       40.83       53.33     19.76 o 
   1   3  20      409.28      396.19     22.98 o 
   2   3  20       66.82       43.73     10.69 o 
   3   3  20      216.69      229.53     16.28 o 
   4   3  20      183.99      159.45     12.69 o 
   5   3  20      340.31      350.42     43.36 o 
   6   3  20       89.18      117.74     23.78 o 
   7   3  20        5.61       13.68     16.01 o 
   0   4  20       44.03       84.80     18.49 o 
   1   4  20      171.53      160.96     14.97 o 
   2   4  20        2.26       -5.51      8.54 o 
   3   4  20      318.06      293.07     18.10 o 
   4   4  20      196.26      213.72     14.44 o 
   5   4  20       42.53       45.22      9.75 o 
   6   4  20        0.00      -22.46     14.74 o 
   7   4  20       62.24       70.75     15.87 o 
   1   5  20       22.64       32.63     10.65 o 
   2   5  20       21.91       23.38      9.87 o 
   3   5  20     1069.65     1153.01     41.67 o 
   4   5  20      135.30      123.53     11.23 o 
   5   5  20      739.07      796.36     30.14 o 
   6   5  20      209.21      203.98     22.23 o 
   7   5  20       12.16       -7.34     13.08 o 
   0   6  20        0.91       13.25     11.00 o 
   1   6  20      135.38      168.24     13.88 o 
   2   6  20      271.27      240.50     15.45 o 
   3   6  20      431.02      476.73     20.91 o 
   4   6  20       15.39       29.65      8.68 o 
   5   6  20       44.65       55.13     10.76 o 
   6   6  20       48.53       49.80     19.41 o 
   1   7  20        1.35       12.12      7.76 o 
   2   7  20      260.55      237.73     15.27 o 
   3   7  20      232.33      253.24     14.37 o 
   4   7  20       82.86       77.94     10.64 o 
   5   7  20      125.33      155.94     14.78 o 
   0   8  20      796.40      869.15     32.90 o 
   1   8  20       38.42       33.46      9.97 o 
   2   8  20       39.00       32.07      8.41 o 
   3   8  20      597.95      638.98     22.97 o 
   1   1  21      110.02      122.20     14.08 o 
   2   1  21       71.19       63.79     11.77 o 
   3   1  21      348.15      370.62     24.79 o 
   4   1  21      520.68      521.63     19.21 o 
   5   1  21      746.59      780.00     69.84 o 
   6   1  21        2.93        9.55     21.37 o 
   0   2  21       37.29       33.31     13.40 o 
   1   2  21      529.40      560.31     24.54 o 
   2   2  21       43.20       52.83     10.55 o 
   3   2  21      129.82      119.85     14.44 o 
   4   2  21      587.58      674.45     21.30 o 
   5   2  21      125.96       81.15     40.42 o 
   6   2  21       27.01       45.69     20.44 o 
   1   3  21      203.70      213.18     16.77 o 
   2   3  21       65.05       29.75     10.44 o 
   3   3  21     1102.91     1120.53     30.32 o 
   4   3  21       10.09        8.31      8.23 o 
   5   3  21      185.35      188.53     48.41 o 
   0   4  21        1.82        5.51     13.27 o 
   1   4  21      239.13      225.10     17.69 o 
   2   4  21       16.02       17.73      8.85 o 
   3   4  21        4.30       -9.47      9.28 o 
   4   4  21       37.88       45.00      9.54 o 
   5   4  21      229.57      229.72     30.53 o 
   1   5  21      279.10      296.13     19.48 o 
   2   5  21      545.31      585.98     24.34 o 
   3   5  21        0.20       -2.34      9.57 o 
   4   5  21        3.32       -2.12      7.64 o 
   0   6  21       14.93       11.87     13.07 o 
   1   6  21        0.01       -7.87     10.45 o 
   2   6  21      146.74      170.45     16.03 o 
   3   6  21        2.24        6.26      9.76 o 
   0   0  22       72.30       43.71     21.19 o 
   1   0  22      298.15      296.28     27.06 o 
   2   0  22        0.58      -28.67     30.90 o 
   3   0  22      382.49      400.69     28.11 o 
   1   1  22       18.19       27.12     10.77 o 
   2   1  22      354.59      347.40     21.66 o 
   3   1  22        0.39        1.15     11.15 o 
   0   2  22     1104.13     1147.57     45.53 o 
   1   2  22      122.87      114.27     14.01 o 
   2   2  22       81.74      118.39     14.00 o 
   1   3  22      258.92      313.32     19.83 o 
   2   3  22      623.78      660.47     25.05 o 
                                                 
